# Supplementary material for: Normative evidence weighing and accumulation in correlated environments
Source: eLife. 2025 Jul 14;13:RP100258. doi: 10.7554/eLife.100258 (PMC12259025; doi:10.7554/eLife.100258)
Supplement: Figure 4—source code 2. [file elife-100258-fig4-code2.zip]

Archive with 1 entries (1 files):
- eLife-VOR-ADV-2024-100258/simulateDDM.m
