# Supplementary material for: Normative evidence weighing and accumulation in correlated environments
Source: eLife. 2025 Jul 14;13:RP100258. doi: 10.7554/eLife.100258 (PMC12259025; doi:10.7554/eLife.100258)
Supplement: Figure 4—source data 1. [file elife-100258-fig4-data1.csv]

trial	subject	rho	mu	RT	response	correct	SNR	threshold	rho_cond	aSNR	uSNR
1	5f3ee36d0306de1a411882a5	0.2	0.02069	1.6825	1.0	1.0	0.14	0.3569006894140771	0.2	0.14	0.1482
2	5f3ee36d0306de1a411882a5	-0.2	-0.04224	2.0112	0.0	1.0	-0.89	0.3569006894140771	0.2	0.89	-0.924
3	5f3ee36d0306de1a411882a5	0.0	-0.01889	2.4702	0.0	1.0	-0.14	0.3569006894140771	0.2	0.14	-0.1482
4	5f3ee36d0306de1a411882a5	0.0	0.01889	2.4292	1.0	1.0	0.14	0.3569006894140771	0.2	0.14	0.1482
5	5f3ee36d0306de1a411882a5	0.2	-0.02069	3.5572	0.0	1.0	-0.14	0.3569006894140771	0.2	0.14	-0.1482
6	5f3ee36d0306de1a411882a5	-0.2	0.0169	4.1208	1.0	1.0	0.14	0.3569006894140771	0.2	0.14	0.1482
7	5f3ee36d0306de1a411882a5	0.0	-0.04723	2.2765	0.0	1.0	-0.89	0.3569006894140771	0.2	0.89	-0.924
8	5f3ee36d0306de1a411882a5	0.2	-0.05174	2.6925	0.0	1.0	-0.89	0.3569006894140771	0.2	0.89	-0.924
9	5f3ee36d0306de1a411882a5	0.2	0.05174	2.674	1.0	1.0	0.89	0.3569006894140771	0.2	0.89	0.924
10	5f3ee36d0306de1a411882a5	0.0	0.04723	3.1365	1.0	1.0	0.89	0.3569006894140771	0.2	0.89	0.924
11	5f3ee36d0306de1a411882a5	-0.2	-0.0169	3.9868	0.0	1.0	-0.14	0.3569006894140771	0.2	0.14	-0.1482
12	5f3ee36d0306de1a411882a5	-0.2	0.04224	2.7495	1.0	1.0	0.89	0.3569006894140771	0.2	0.89	0.924
13	5f3ee36d0306de1a411882a5	-0.2	0.0169	5.4581	1.0	1.0	0.14	0.3569006894140771	0.2	0.14	0.1482
14	5f3ee36d0306de1a411882a5	0.0	0.04723	2.5218	1.0	1.0	0.89	0.3569006894140771	0.2	0.89	0.924
15	5f3ee36d0306de1a411882a5	0.2	0.05174	2.2625	1.0	1.0	0.89	0.3569006894140771	0.2	0.89	0.924
16	5f3ee36d0306de1a411882a5	0.0	-0.04723	2.3827	0.0	1.0	-0.89	0.3569006894140771	0.2	0.89	-0.924
17	5f3ee36d0306de1a411882a5	-0.2	0.04224	4.016	1.0	1.0	0.89	0.3569006894140771	0.2	0.89	0.924
18	5f3ee36d0306de1a411882a5	0.2	0.02069	2.9287	1.0	1.0	0.14	0.3569006894140771	0.2	0.14	0.1482
19	5f3ee36d0306de1a411882a5	-0.2	-0.0169	3.6533	1.0	0.0	-0.14	0.3569006894140771	0.2	0.14	-0.1482
20	5f3ee36d0306de1a411882a5	-0.2	-0.04224	2.5721	1.0	0.0	-0.89	0.3569006894140771	0.2	0.89	-0.924
21	5f3ee36d0306de1a411882a5	0.0	-0.01889	3.4319	1.0	0.0	-0.14	0.3569006894140771	0.2	0.14	-0.1482
22	5f3ee36d0306de1a411882a5	0.2	-0.02069	2.9033	0.0	1.0	-0.14	0.3569006894140771	0.2	0.14	-0.1482
23	5f3ee36d0306de1a411882a5	0.2	-0.05174	3.4281	0.0	1.0	-0.89	0.3569006894140771	0.2	0.89	-0.924
24	5f3ee36d0306de1a411882a5	0.0	0.01889	2.8611	0.0	0.0	0.14	0.3569006894140771	0.2	0.14	0.1482
25	5f3ee36d0306de1a411882a5	-0.2	0.04224	5.1083	1.0	1.0	0.89	0.3569006894140771	0.2	0.89	0.924
26	5f3ee36d0306de1a411882a5	0.0	0.04723	3.3928	1.0	1.0	0.89	0.3569006894140771	0.2	0.89	0.924
27	5f3ee36d0306de1a411882a5	0.2	-0.05174	2.4997	0.0	1.0	-0.89	0.3569006894140771	0.2	0.89	-0.924
28	5f3ee36d0306de1a411882a5	-0.2	0.0169	3.4015	0.0	0.0	0.14	0.3569006894140771	0.2	0.14	0.1482
29	5f3ee36d0306de1a411882a5	0.2	-0.02069	2.2343	0.0	1.0	-0.14	0.3569006894140771	0.2	0.14	-0.1482
30	5f3ee36d0306de1a411882a5	-0.2	-0.0169	2.3223	0.0	1.0	-0.14	0.3569006894140771	0.2	0.14	-0.1482
31	5f3ee36d0306de1a411882a5	0.0	-0.04723	2.3035	0.0	1.0	-0.89	0.3569006894140771	0.2	0.89	-0.924
32	5f3ee36d0306de1a411882a5	0.0	-0.01889	5.1892	1.0	0.0	-0.14	0.3569006894140771	0.2	0.14	-0.1482
33	5f3ee36d0306de1a411882a5	0.2	0.05174	2.3904	1.0	1.0	0.89	0.3569006894140771	0.2	0.89	0.924
34	5f3ee36d0306de1a411882a5	0.0	0.01889	2.1841	1.0	1.0	0.14	0.3569006894140771	0.2	0.14	0.1482
35	5f3ee36d0306de1a411882a5	-0.2	-0.04224	2.6832	0.0	1.0	-0.89	0.3569006894140771	0.2	0.89	-0.924
36	5f3ee36d0306de1a411882a5	0.2	0.02069	2.633	0.0	0.0	0.14	0.3569006894140771	0.2	0.14	0.1482
37	5f3ee36d0306de1a411882a5	-0.2	-0.04224	2.3529	0.0	1.0	-0.89	0.3569006894140771	0.2	0.89	-0.924
38	5f3ee36d0306de1a411882a5	-0.2	0.04224	2.2516	1.0	1.0	0.89	0.3569006894140771	0.2	0.89	0.924
39	5f3ee36d0306de1a411882a5	-0.2	-0.0169	2.5075	1.0	0.0	-0.14	0.3569006894140771	0.2	0.14	-0.1482
40	5f3ee36d0306de1a411882a5	0.2	0.02069	2.689	1.0	1.0	0.14	0.3569006894140771	0.2	0.14	0.1482
41	5f3ee36d0306de1a411882a5	0.2	-0.02069	2.4068	0.0	1.0	-0.14	0.3569006894140771	0.2	0.14	-0.1482
42	5f3ee36d0306de1a411882a5	0.2	-0.05174	2.712	0.0	1.0	-0.89	0.3569006894140771	0.2	0.89	-0.924
43	5f3ee36d0306de1a411882a5	0.2	0.05174	2.046	1.0	1.0	0.89	0.3569006894140771	0.2	0.89	0.924
44	5f3ee36d0306de1a411882a5	0.0	-0.01889	1.8299	1.0	0.0	-0.14	0.3569006894140771	0.2	0.14	-0.1482
45	5f3ee36d0306de1a411882a5	0.0	0.04723	2.4065	1.0	1.0	0.89	0.3569006894140771	0.2	0.89	0.924
46	5f3ee36d0306de1a411882a5	-0.2	0.0169	2.0719	1.0	1.0	0.14	0.3569006894140771	0.2	0.14	0.1482
47	5f3ee36d0306de1a411882a5	0.0	0.01889	3.1014	1.0	1.0	0.14	0.3569006894140771	0.2	0.14	0.1482
48	5f3ee36d0306de1a411882a5	0.0	-0.04723	1.4761	0.0	1.0	-0.89	0.3569006894140771	0.2	0.89	-0.924
49	5f3ee36d0306de1a411882a5	0.2	-0.02069	1.6507	0.0	1.0	-0.14	0.3569006894140771	0.2	0.14	-0.1482
50	5f3ee36d0306de1a411882a5	-0.2	-0.04224	1.5783	0.0	1.0	-0.89	0.3569006894140771	0.2	0.89	-0.924
51	5f3ee36d0306de1a411882a5	-0.2	0.0169	2.0129	1.0	1.0	0.14	0.3569006894140771	0.2	0.14	0.1482
52	5f3ee36d0306de1a411882a5	0.2	0.05174	3.3421	1.0	1.0	0.89	0.3569006894140771	0.2	0.89	0.924
53	5f3ee36d0306de1a411882a5	0.2	-0.05174	2.1939	0.0	1.0	-0.89	0.3569006894140771	0.2	0.89	-0.924
54	5f3ee36d0306de1a411882a5	-0.2	-0.0169	2.1406	0.0	1.0	-0.14	0.3569006894140771	0.2	0.14	-0.1482
55	5f3ee36d0306de1a411882a5	0.0	0.04723	1.6813	1.0	1.0	0.89	0.3569006894140771	0.2	0.89	0.924
56	5f3ee36d0306de1a411882a5	0.0	-0.01889	2.4705	1.0	0.0	-0.14	0.3569006894140771	0.2	0.14	-0.1482
57	5f3ee36d0306de1a411882a5	0.0	-0.04723	1.2678	0.0	1.0	-0.89	0.3569006894140771	0.2	0.89	-0.924
58	5f3ee36d0306de1a411882a5	-0.2	0.04224	2.4748	1.0	1.0	0.89	0.3569006894140771	0.2	0.89	0.924
59	5f3ee36d0306de1a411882a5	0.2	0.02069	1.7222	0.0	0.0	0.14	0.3569006894140771	0.2	0.14	0.1482
60	5f3ee36d0306de1a411882a5	0.0	0.01889	2.0862	1.0	1.0	0.14	0.3569006894140771	0.2	0.14	0.1482
61	5f3ee36d0306de1a411882a5	0.0	-0.04723	2.9573	0.0	1.0	-0.89	0.3569006894140771	0.2	0.89	-0.924
62	5f3ee36d0306de1a411882a5	0.2	0.05174	2.2402	1.0	1.0	0.89	0.3569006894140771	0.2	0.89	0.924
63	5f3ee36d0306de1a411882a5	-0.2	-0.0169	2.0159	0.0	1.0	-0.14	0.3569006894140771	0.2	0.14	-0.1482
64	5f3ee36d0306de1a411882a5	0.0	0.04723	3.1285	1.0	1.0	0.89	0.3569006894140771	0.2	0.89	0.924
65	5f3ee36d0306de1a411882a5	-0.2	-0.04224	2.8457	0.0	1.0	-0.89	0.3569006894140771	0.2	0.89	-0.924
66	5f3ee36d0306de1a411882a5	-0.2	0.0169	2.2294	0.0	0.0	0.14	0.3569006894140771	0.2	0.14	0.1482
67	5f3ee36d0306de1a411882a5	0.0	-0.01889	1.2535	0.0	1.0	-0.14	0.3569006894140771	0.2	0.14	-0.1482
68	5f3ee36d0306de1a411882a5	0.2	0.02069	3.3662	1.0	1.0	0.14	0.3569006894140771	0.2	0.14	0.1482
69	5f3ee36d0306de1a411882a5	0.2	-0.05174	3.1922	0.0	1.0	-0.89	0.3569006894140771	0.2	0.89	-0.924
70	5f3ee36d0306de1a411882a5	0.2	-0.02069	1.1785	0.0	1.0	-0.14	0.3569006894140771	0.2	0.14	-0.1482
71	5f3ee36d0306de1a411882a5	0.0	0.01889	2.3888	1.0	1.0	0.14	0.3569006894140771	0.2	0.14	0.1482
72	5f3ee36d0306de1a411882a5	-0.2	0.04224	3.2235	1.0	1.0	0.89	0.3569006894140771	0.2	0.89	0.924
73	5f3ee36d0306de1a411882a5	0.2	-0.05174	1.7276	0.0	1.0	-0.89	0.3569006894140771	0.2	0.89	-0.924
74	5f3ee36d0306de1a411882a5	-0.2	0.04224	3.9331	1.0	1.0	0.89	0.3569006894140771	0.2	0.89	0.924
75	5f3ee36d0306de1a411882a5	-0.2	0.0169	3.4661	0.0	0.0	0.14	0.3569006894140771	0.2	0.14	0.1482
76	5f3ee36d0306de1a411882a5	0.0	-0.04723	1.3499	0.0	1.0	-0.89	0.3569006894140771	0.2	0.89	-0.924
77	5f3ee36d0306de1a411882a5	0.0	0.01889	2.4342	1.0	1.0	0.14	0.3569006894140771	0.2	0.14	0.1482
78	5f3ee36d0306de1a411882a5	0.0	0.04723	2.4995	1.0	1.0	0.89	0.3569006894140771	0.2	0.89	0.924
79	5f3ee36d0306de1a411882a5	-0.2	-0.0169	3.4079	1.0	0.0	-0.14	0.3569006894140771	0.2	0.14	-0.1482
80	5f3ee36d0306de1a411882a5	0.2	0.05174	2.2407	1.0	1.0	0.89	0.3569006894140771	0.2	0.89	0.924
81	5f3ee36d0306de1a411882a5	0.2	-0.02069	2.9684	0.0	1.0	-0.14	0.3569006894140771	0.2	0.14	-0.1482
82	5f3ee36d0306de1a411882a5	0.0	-0.01889	2.2118	0.0	1.0	-0.14	0.3569006894140771	0.2	0.14	-0.1482
83	5f3ee36d0306de1a411882a5	-0.2	-0.04224	2.6688	0.0	1.0	-0.89	0.3569006894140771	0.2	0.89	-0.924
84	5f3ee36d0306de1a411882a5	0.2	0.02069	1.8437	1.0	1.0	0.14	0.3569006894140771	0.2	0.14	0.1482
85	5f3ee36d0306de1a411882a5	0.2	0.02069	1.652	0.0	0.0	0.14	0.3569006894140771	0.2	0.14	0.1482
86	5f3ee36d0306de1a411882a5	0.0	0.04723	0.9866	1.0	1.0	0.89	0.3569006894140771	0.2	0.89	0.924
87	5f3ee36d0306de1a411882a5	-0.2	-0.04224	1.6291	1.0	0.0	-0.89	0.3569006894140771	0.2	0.89	-0.924
88	5f3ee36d0306de1a411882a5	0.2	-0.02069	2.3585	0.0	1.0	-0.14	0.3569006894140771	0.2	0.14	-0.1482
89	5f3ee36d0306de1a411882a5	-0.2	-0.0169	2.9056	0.0	1.0	-0.14	0.3569006894140771	0.2	0.14	-0.1482
90	5f3ee36d0306de1a411882a5	0.0	-0.01889	1.7906	0.0	1.0	-0.14	0.3569006894140771	0.2	0.14	-0.1482
91	5f3ee36d0306de1a411882a5	0.2	-0.05174	2.0091	0.0	1.0	-0.89	0.3569006894140771	0.2	0.89	-0.924
92	5f3ee36d0306de1a411882a5	0.2	0.05174	2.6899	1.0	1.0	0.89	0.3569006894140771	0.2	0.89	0.924
93	5f3ee36d0306de1a411882a5	-0.2	0.0169	3.1035	1.0	1.0	0.14	0.3569006894140771	0.2	0.14	0.1482
94	5f3ee36d0306de1a411882a5	0.0	-0.04723	2.5733	0.0	1.0	-0.89	0.3569006894140771	0.2	0.89	-0.924
95	5f3ee36d0306de1a411882a5	-0.2	0.04224	6.0167	1.0	1.0	0.89	0.3569006894140771	0.2	0.89	0.924
96	5f3ee36d0306de1a411882a5	0.0	0.01889	2.5048	1.0	1.0	0.14	0.3569006894140771	0.2	0.14	0.1482
97	5f3ee36d0306de1a411882a5	0.2	0.02069	1.6942	1.0	1.0	0.14	0.3569006894140771	0.2	0.14	0.1482
98	5f3ee36d0306de1a411882a5	0.2	0.05174	2.556	1.0	1.0	0.89	0.3569006894140771	0.2	0.89	0.924
99	5f3ee36d0306de1a411882a5	0.0	0.04723	5.776	1.0	1.0	0.89	0.3569006894140771	0.2	0.89	0.924
100	5f3ee36d0306de1a411882a5	0.0	-0.01889	2.2897	0.0	1.0	-0.14	0.3569006894140771	0.2	0.14	-0.1482
101	5f3ee36d0306de1a411882a5	0.0	0.01889	3.4653	1.0	1.0	0.14	0.3569006894140771	0.2	0.14	0.1482
102	5f3ee36d0306de1a411882a5	0.2	-0.02069	7.063	0.0	1.0	-0.14	0.3569006894140771	0.2	0.14	-0.1482
103	5f3ee36d0306de1a411882a5	-0.2	-0.0169	3.9021	1.0	0.0	-0.14	0.3569006894140771	0.2	0.14	-0.1482
104	5f3ee36d0306de1a411882a5	0.0	-0.04723	2.035	0.0	1.0	-0.89	0.3569006894140771	0.2	0.89	-0.924
105	5f3ee36d0306de1a411882a5	-0.2	-0.04224	1.9001	0.0	1.0	-0.89	0.3569006894140771	0.2	0.89	-0.924
106	5f3ee36d0306de1a411882a5	0.2	-0.05174	2.0172	0.0	1.0	-0.89	0.3569006894140771	0.2	0.89	-0.924
107	5f3ee36d0306de1a411882a5	-0.2	0.04224	3.2329	1.0	1.0	0.89	0.3569006894140771	0.2	0.89	0.924
108	5f3ee36d0306de1a411882a5	-0.2	0.0169	4.0581	0.0	0.0	0.14	0.3569006894140771	0.2	0.14	0.1482
109	5f3ee36d0306de1a411882a5	-0.2	-0.0169	1.2491	0.0	1.0	-0.14	0.3569006894140771	0.2	0.14	-0.1482
110	5f3ee36d0306de1a411882a5	-0.2	-0.04224	1.0954	0.0	1.0	-0.89	0.3569006894140771	0.2	0.89	-0.924
111	5f3ee36d0306de1a411882a5	0.2	0.05174	2.262	1.0	1.0	0.89	0.3569006894140771	0.2	0.89	0.924
112	5f3ee36d0306de1a411882a5	0.2	-0.05174	1.9994	0.0	1.0	-0.89	0.3569006894140771	0.2	0.89	-0.924
113	5f3ee36d0306de1a411882a5	0.0	0.01889	4.9667	1.0	1.0	0.14	0.3569006894140771	0.2	0.14	0.1482
114	5f3ee36d0306de1a411882a5	-0.2	0.0169	2.9542	1.0	1.0	0.14	0.3569006894140771	0.2	0.14	0.1482
115	5f3ee36d0306de1a411882a5	0.2	0.02069	3.9889	1.0	1.0	0.14	0.3569006894140771	0.2	0.14	0.1482
116	5f3ee36d0306de1a411882a5	0.0	-0.04723	2.7278	0.0	1.0	-0.89	0.3569006894140771	0.2	0.89	-0.924
117	5f3ee36d0306de1a411882a5	0.0	0.04723	1.0361	1.0	1.0	0.89	0.3569006894140771	0.2	0.89	0.924
118	5f3ee36d0306de1a411882a5	0.0	-0.01889	2.6045	1.0	0.0	-0.14	0.3569006894140771	0.2	0.14	-0.1482
119	5f3ee36d0306de1a411882a5	0.2	-0.02069	1.1892	0.0	1.0	-0.14	0.3569006894140771	0.2	0.14	-0.1482
120	5f3ee36d0306de1a411882a5	-0.2	0.04224	1.7673	1.0	1.0	0.89	0.3569006894140771	0.2	0.89	0.924
121	5f3ee36d0306de1a411882a5	0.0	0.01889	1.5539	1.0	1.0	0.14	0.3569006894140771	0.2	0.14	0.1482
122	5f3ee36d0306de1a411882a5	0.2	0.05174	1.3737	1.0	1.0	0.89	0.3569006894140771	0.2	0.89	0.924
123	5f3ee36d0306de1a411882a5	0.0	-0.01889	2.16	0.0	1.0	-0.14	0.3569006894140771	0.2	0.14	-0.1482
124	5f3ee36d0306de1a411882a5	0.2	-0.02069	2.1231	0.0	1.0	-0.14	0.3569006894140771	0.2	0.14	-0.1482
125	5f3ee36d0306de1a411882a5	0.2	0.02069	1.3203	1.0	1.0	0.14	0.3569006894140771	0.2	0.14	0.1482
126	5f3ee36d0306de1a411882a5	0.0	-0.04723	1.5889	0.0	1.0	-0.89	0.3569006894140771	0.2	0.89	-0.924
127	5f3ee36d0306de1a411882a5	0.2	-0.05174	1.4631	0.0	1.0	-0.89	0.3569006894140771	0.2	0.89	-0.924
128	5f3ee36d0306de1a411882a5	-0.2	0.0169	2.8467	0.0	0.0	0.14	0.3569006894140771	0.2	0.14	0.1482
129	5f3ee36d0306de1a411882a5	-0.2	0.04224	1.3742	1.0	1.0	0.89	0.3569006894140771	0.2	0.89	0.924
130	5f3ee36d0306de1a411882a5	0.0	0.04723	1.761	1.0	1.0	0.89	0.3569006894140771	0.2	0.89	0.924
131	5f3ee36d0306de1a411882a5	-0.2	-0.04224	3.6505	0.0	1.0	-0.89	0.3569006894140771	0.2	0.89	-0.924
132	5f3ee36d0306de1a411882a5	-0.2	-0.0169	2.4521	0.0	1.0	-0.14	0.3569006894140771	0.2	0.14	-0.1482
133	5f3ee36d0306de1a411882a5	0.0	0.01889	1.6671	0.0	0.0	0.14	0.3569006894140771	0.2	0.14	0.1482
134	5f3ee36d0306de1a411882a5	-0.2	-0.0169	2.1296	1.0	0.0	-0.14	0.3569006894140771	0.2	0.14	-0.1482
135	5f3ee36d0306de1a411882a5	0.0	0.04723	1.8549	0.0	0.0	0.89	0.3569006894140771	0.2	0.89	0.924
136	5f3ee36d0306de1a411882a5	0.2	0.05174	2.1737	1.0	1.0	0.89	0.3569006894140771	0.2	0.89	0.924
137	5f3ee36d0306de1a411882a5	-0.2	0.0169	2.8161	1.0	1.0	0.14	0.3569006894140771	0.2	0.14	0.1482
138	5f3ee36d0306de1a411882a5	-0.2	-0.04224	3.1366	0.0	1.0	-0.89	0.3569006894140771	0.2	0.89	-0.924
139	5f3ee36d0306de1a411882a5	0.0	-0.04723	1.7329	0.0	1.0	-0.89	0.3569006894140771	0.2	0.89	-0.924
140	5f3ee36d0306de1a411882a5	0.0	-0.01889	2.3612	0.0	1.0	-0.14	0.3569006894140771	0.2	0.14	-0.1482
141	5f3ee36d0306de1a411882a5	0.2	0.02069	1.4524	0.0	0.0	0.14	0.3569006894140771	0.2	0.14	0.1482
142	5f3ee36d0306de1a411882a5	0.2	-0.02069	1.8762	1.0	0.0	-0.14	0.3569006894140771	0.2	0.14	-0.1482
143	5f3ee36d0306de1a411882a5	-0.2	0.04224	1.7703	1.0	1.0	0.89	0.3569006894140771	0.2	0.89	0.924
144	5f3ee36d0306de1a411882a5	0.2	-0.05174	1.4453	0.0	1.0	-0.89	0.3569006894140771	0.2	0.89	-0.924
145	5f3ee36d0306de1a411882a5	0.2	0.05174	2.4771	1.0	1.0	0.89	0.3569006894140771	0.2	0.89	0.924
146	5f3ee36d0306de1a411882a5	0.0	-0.04723	2.0837	0.0	1.0	-0.89	0.3569006894140771	0.2	0.89	-0.924
147	5f3ee36d0306de1a411882a5	-0.2	-0.0169	4.4104	1.0	0.0	-0.14	0.3569006894140771	0.2	0.14	-0.1482
148	5f3ee36d0306de1a411882a5	0.0	0.01889	1.5231	1.0	1.0	0.14	0.3569006894140771	0.2	0.14	0.1482
149	5f3ee36d0306de1a411882a5	0.2	-0.02069	1.6329	0.0	1.0	-0.14	0.3569006894140771	0.2	0.14	-0.1482
150	5f3ee36d0306de1a411882a5	0.0	0.04723	1.3677	1.0	1.0	0.89	0.3569006894140771	0.2	0.89	0.924
151	5f3ee36d0306de1a411882a5	-0.2	-0.04224	1.7712	0.0	1.0	-0.89	0.3569006894140771	0.2	0.89	-0.924
152	5f3ee36d0306de1a411882a5	-0.2	0.04224	2.6159	1.0	1.0	0.89	0.3569006894140771	0.2	0.89	0.924
153	5f3ee36d0306de1a411882a5	0.0	-0.01889	3.0381	0.0	1.0	-0.14	0.3569006894140771	0.2	0.14	-0.1482
154	5f3ee36d0306de1a411882a5	-0.2	0.0169	2.0941	0.0	0.0	0.14	0.3569006894140771	0.2	0.14	0.1482
155	5f3ee36d0306de1a411882a5	0.2	-0.05174	2.0195	0.0	1.0	-0.89	0.3569006894140771	0.2	0.89	-0.924
156	5f3ee36d0306de1a411882a5	0.2	0.02069	3.2602	1.0	1.0	0.14	0.3569006894140771	0.2	0.14	0.1482
157	5f3ee36d0306de1a411882a5	0.0	-0.01889	3.9722	0.0	1.0	-0.14	0.3569006894140771	0.2	0.14	-0.1482
158	5f3ee36d0306de1a411882a5	0.2	-0.05174	4.7351	0.0	1.0	-0.89	0.3569006894140771	0.2	0.89	-0.924
159	5f3ee36d0306de1a411882a5	0.2	0.02069	2.8352	1.0	1.0	0.14	0.3569006894140771	0.2	0.14	0.1482
160	5f3ee36d0306de1a411882a5	0.0	0.01889	2.0994	1.0	1.0	0.14	0.3569006894140771	0.2	0.14	0.1482
161	5f3ee36d0306de1a411882a5	0.2	0.05174	2.2663	1.0	1.0	0.89	0.3569006894140771	0.2	0.89	0.924
162	5f3ee36d0306de1a411882a5	-0.2	0.0169	4.1275	1.0	1.0	0.14	0.3569006894140771	0.2	0.14	0.1482
163	5f3ee36d0306de1a411882a5	-0.2	0.04224	2.0835	1.0	1.0	0.89	0.3569006894140771	0.2	0.89	0.924
164	5f3ee36d0306de1a411882a5	-0.2	-0.04224	1.8417	1.0	0.0	-0.89	0.3569006894140771	0.2	0.89	-0.924
165	5f3ee36d0306de1a411882a5	0.0	-0.04723	1.6653	0.0	1.0	-0.89	0.3569006894140771	0.2	0.89	-0.924
166	5f3ee36d0306de1a411882a5	0.2	-0.02069	2.2885	0.0	1.0	-0.14	0.3569006894140771	0.2	0.14	-0.1482
167	5f3ee36d0306de1a411882a5	-0.2	-0.0169	0.9663	0.0	1.0	-0.14	0.3569006894140771	0.2	0.14	-0.1482
168	5f3ee36d0306de1a411882a5	0.0	0.04723	0.8731	0.0	0.0	0.89	0.3569006894140771	0.2	0.89	0.924
169	5f3ee36d0306de1a411882a5	0.2	0.02069	1.8712	0.0	0.0	0.14	0.3569006894140771	0.2	0.14	0.1482
170	5f3ee36d0306de1a411882a5	0.0	-0.01889	2.0221	0.0	1.0	-0.14	0.3569006894140771	0.2	0.14	-0.1482
171	5f3ee36d0306de1a411882a5	-0.2	0.0169	2.7755	1.0	1.0	0.14	0.3569006894140771	0.2	0.14	0.1482
172	5f3ee36d0306de1a411882a5	-0.2	-0.04224	2.8498	0.0	1.0	-0.89	0.3569006894140771	0.2	0.89	-0.924
173	5f3ee36d0306de1a411882a5	0.2	0.05174	2.8095	1.0	1.0	0.89	0.3569006894140771	0.2	0.89	0.924
174	5f3ee36d0306de1a411882a5	0.0	0.04723	2.611	1.0	1.0	0.89	0.3569006894140771	0.2	0.89	0.924
175	5f3ee36d0306de1a411882a5	-0.2	0.04224	2.4599	1.0	1.0	0.89	0.3569006894140771	0.2	0.89	0.924
176	5f3ee36d0306de1a411882a5	0.0	0.01889	1.7554	1.0	1.0	0.14	0.3569006894140771	0.2	0.14	0.1482
177	5f3ee36d0306de1a411882a5	-0.2	-0.0169	2.1668	1.0	0.0	-0.14	0.3569006894140771	0.2	0.14	-0.1482
178	5f3ee36d0306de1a411882a5	0.0	-0.04723	3.6826	0.0	1.0	-0.89	0.3569006894140771	0.2	0.89	-0.924
179	5f3ee36d0306de1a411882a5	0.2	-0.02069	6.5188	1.0	0.0	-0.14	0.3569006894140771	0.2	0.14	-0.1482
180	5f3ee36d0306de1a411882a5	0.2	-0.05174	2.0432	0.0	1.0	-0.89	0.3569006894140771	0.2	0.89	-0.924
181	5f3ee36d0306de1a411882a5	-0.2	0.0169	2.0755	0.0	0.0	0.14	0.3569006894140771	0.2	0.14	0.1482
182	5f3ee36d0306de1a411882a5	0.0	0.04723	2.4909	1.0	1.0	0.89	0.3569006894140771	0.2	0.89	0.924
183	5f3ee36d0306de1a411882a5	0.2	0.02069	1.7686	1.0	1.0	0.14	0.3569006894140771	0.2	0.14	0.1482
184	5f3ee36d0306de1a411882a5	0.0	0.01889	2.4603	1.0	1.0	0.14	0.3569006894140771	0.2	0.14	0.1482
185	5f3ee36d0306de1a411882a5	-0.2	-0.0169	4.8428	0.0	1.0	-0.14	0.3569006894140771	0.2	0.14	-0.1482
186	5f3ee36d0306de1a411882a5	0.2	-0.02069	2.1322	0.0	1.0	-0.14	0.3569006894140771	0.2	0.14	-0.1482
187	5f3ee36d0306de1a411882a5	0.2	-0.05174	1.087	0.0	1.0	-0.89	0.3569006894140771	0.2	0.89	-0.924
188	5f3ee36d0306de1a411882a5	0.0	-0.04723	2.6528	0.0	1.0	-0.89	0.3569006894140771	0.2	0.89	-0.924
189	5f3ee36d0306de1a411882a5	-0.2	-0.04224	1.5879	0.0	1.0	-0.89	0.3569006894140771	0.2	0.89	-0.924
190	5f3ee36d0306de1a411882a5	0.2	0.05174	1.454	1.0	1.0	0.89	0.3569006894140771	0.2	0.89	0.924
191	5f3ee36d0306de1a411882a5	-0.2	0.04224	1.3181	1.0	1.0	0.89	0.3569006894140771	0.2	0.89	0.924
192	5f3ee36d0306de1a411882a5	0.0	-0.01889	3.0663	0.0	1.0	-0.14	0.3569006894140771	0.2	0.14	-0.1482
193	5f3ee36d0306de1a411882a5	0.2	-0.05174	5.5697	0.0	1.0	-0.89	0.3569006894140771	0.2	0.89	-0.924
194	5f3ee36d0306de1a411882a5	0.0	-0.04723	2.6073	0.0	1.0	-0.89	0.3569006894140771	0.2	0.89	-0.924
195	5f3ee36d0306de1a411882a5	-0.2	-0.0169	1.874	0.0	1.0	-0.14	0.3569006894140771	0.2	0.14	-0.1482
196	5f3ee36d0306de1a411882a5	0.2	0.05174	2.1126	1.0	1.0	0.89	0.3569006894140771	0.2	0.89	0.924
197	5f3ee36d0306de1a411882a5	0.2	0.02069	2.1498	1.0	1.0	0.14	0.3569006894140771	0.2	0.14	0.1482
198	5f3ee36d0306de1a411882a5	0.0	0.01889	2.577	1.0	1.0	0.14	0.3569006894140771	0.2	0.14	0.1482
199	5f3ee36d0306de1a411882a5	-0.2	0.04224	3.3159	1.0	1.0	0.89	0.3569006894140771	0.2	0.89	0.924
200	5f3ee36d0306de1a411882a5	0.0	-0.01889	6.5517	1.0	0.0	-0.14	0.3569006894140771	0.2	0.14	-0.1482
201	5f3ee36d0306de1a411882a5	0.2	-0.02069	5.8839	0.0	1.0	-0.14	0.3569006894140771	0.2	0.14	-0.1482
202	5f3ee36d0306de1a411882a5	-0.2	0.0169	1.5686	0.0	0.0	0.14	0.3569006894140771	0.2	0.14	0.1482
203	5f3ee36d0306de1a411882a5	-0.2	-0.04224	1.7561	1.0	0.0	-0.89	0.3569006894140771	0.2	0.89	-0.924
204	5f3ee36d0306de1a411882a5	0.0	0.04723	2.7121	1.0	1.0	0.89	0.3569006894140771	0.2	0.89	0.924
205	5f3ee36d0306de1a411882a5	0.0	0.01889	2.3654	1.0	1.0	0.14	0.3569006894140771	0.2	0.14	0.1482
206	5f3ee36d0306de1a411882a5	0.0	-0.04723	4.5284	0.0	1.0	-0.89	0.3569006894140771	0.2	0.89	-0.924
207	5f3ee36d0306de1a411882a5	0.0	0.04723	1.8447	1.0	1.0	0.89	0.3569006894140771	0.2	0.89	0.924
208	5f3ee36d0306de1a411882a5	-0.2	-0.04224	1.493	0.0	1.0	-0.89	0.3569006894140771	0.2	0.89	-0.924
209	5f3ee36d0306de1a411882a5	0.2	-0.05174	3.1697	0.0	1.0	-0.89	0.3569006894140771	0.2	0.89	-0.924
210	5f3ee36d0306de1a411882a5	-0.2	0.04224	3.269	1.0	1.0	0.89	0.3569006894140771	0.2	0.89	0.924
211	5f3ee36d0306de1a411882a5	-0.2	-0.0169	2.8285	0.0	1.0	-0.14	0.3569006894140771	0.2	0.14	-0.1482
212	5f3ee36d0306de1a411882a5	0.2	0.02069	2.4767	1.0	1.0	0.14	0.3569006894140771	0.2	0.14	0.1482
213	5f3ee36d0306de1a411882a5	0.2	0.05174	3.5664	1.0	1.0	0.89	0.3569006894140771	0.2	0.89	0.924
214	5f3ee36d0306de1a411882a5	0.2	-0.02069	2.6782	0.0	1.0	-0.14	0.3569006894140771	0.2	0.14	-0.1482
215	5f3ee36d0306de1a411882a5	-0.2	0.0169	5.3495	1.0	1.0	0.14	0.3569006894140771	0.2	0.14	0.1482
216	5f3ee36d0306de1a411882a5	0.0	-0.01889	3.5045	0.0	1.0	-0.14	0.3569006894140771	0.2	0.14	-0.1482
217	5f3ee36d0306de1a411882a5	-0.2	-0.04224	1.5577	0.0	1.0	-0.89	0.3569006894140771	0.2	0.89	-0.924
218	5f3ee36d0306de1a411882a5	0.2	-0.02069	1.673	0.0	1.0	-0.14	0.3569006894140771	0.2	0.14	-0.1482
219	5f3ee36d0306de1a411882a5	0.2	-0.05174	1.8715	0.0	1.0	-0.89	0.3569006894140771	0.2	0.89	-0.924
220	5f3ee36d0306de1a411882a5	-0.2	-0.0169	1.277	0.0	1.0	-0.14	0.3569006894140771	0.2	0.14	-0.1482
221	5f3ee36d0306de1a411882a5	0.0	-0.01889	3.4214	1.0	0.0	-0.14	0.3569006894140771	0.2	0.14	-0.1482
222	5f3ee36d0306de1a411882a5	0.0	0.04723	1.7415	1.0	1.0	0.89	0.3569006894140771	0.2	0.89	0.924
223	5f3ee36d0306de1a411882a5	0.0	-0.04723	2.7459	0.0	1.0	-0.89	0.3569006894140771	0.2	0.89	-0.924
224	5f3ee36d0306de1a411882a5	-0.2	0.0169	2.4535	0.0	0.0	0.14	0.3569006894140771	0.2	0.14	0.1482
225	5f3ee36d0306de1a411882a5	0.2	0.05174	2.0528	1.0	1.0	0.89	0.3569006894140771	0.2	0.89	0.924
226	5f3ee36d0306de1a411882a5	-0.2	0.04224	1.0922	1.0	1.0	0.89	0.3569006894140771	0.2	0.89	0.924
227	5f3ee36d0306de1a411882a5	0.0	0.01889	5.0667	1.0	1.0	0.14	0.3569006894140771	0.2	0.14	0.1482
228	5f3ee36d0306de1a411882a5	0.2	0.02069	5.2008	1.0	1.0	0.14	0.3569006894140771	0.2	0.14	0.1482
229	5f3ee36d0306de1a411882a5	0.2	0.05174	2.7784	1.0	1.0	0.89	0.3569006894140771	0.2	0.89	0.924
230	5f3ee36d0306de1a411882a5	0.0	0.01889	2.4612	1.0	1.0	0.14	0.3569006894140771	0.2	0.14	0.1482
231	5f3ee36d0306de1a411882a5	0.2	0.02069	3.4847	1.0	1.0	0.14	0.3569006894140771	0.2	0.14	0.1482
232	5f3ee36d0306de1a411882a5	-0.2	-0.0169	3.3146	1.0	0.0	-0.14	0.3569006894140771	0.2	0.14	-0.1482
233	5f3ee36d0306de1a411882a5	0.0	-0.04723	1.7105	0.0	1.0	-0.89	0.3569006894140771	0.2	0.89	-0.924
234	5f3ee36d0306de1a411882a5	0.2	-0.02069	3.7731	0.0	1.0	-0.14	0.3569006894140771	0.2	0.14	-0.1482
235	5f3ee36d0306de1a411882a5	0.0	0.04723	2.1431	1.0	1.0	0.89	0.3569006894140771	0.2	0.89	0.924
236	5f3ee36d0306de1a411882a5	-0.2	0.04224	2.8592	1.0	1.0	0.89	0.3569006894140771	0.2	0.89	0.924
237	5f3ee36d0306de1a411882a5	-0.2	-0.04224	2.6346	0.0	1.0	-0.89	0.3569006894140771	0.2	0.89	-0.924
238	5f3ee36d0306de1a411882a5	0.2	-0.05174	2.9319	0.0	1.0	-0.89	0.3569006894140771	0.2	0.89	-0.924
239	5f3ee36d0306de1a411882a5	-0.2	0.0169	2.2948	1.0	1.0	0.14	0.3569006894140771	0.2	0.14	0.1482
240	5f3ee36d0306de1a411882a5	0.0	-0.01889	3.7087	1.0	0.0	-0.14	0.3569006894140771	0.2	0.14	-0.1482
241	5f3ee36d0306de1a411882a5	0.2	-0.05174	2.8994	0.0	1.0	-0.89	0.3569006894140771	0.2	0.89	-0.924
242	5f3ee36d0306de1a411882a5	0.2	-0.02069	3.4389	0.0	1.0	-0.14	0.3569006894140771	0.2	0.14	-0.1482
243	5f3ee36d0306de1a411882a5	-0.2	0.0169	5.5513	1.0	1.0	0.14	0.3569006894140771	0.2	0.14	0.1482
244	5f3ee36d0306de1a411882a5	-0.2	-0.04224	5.0348	0.0	1.0	-0.89	0.3569006894140771	0.2	0.89	-0.924
245	5f3ee36d0306de1a411882a5	0.2	0.05174	7.7488	1.0	1.0	0.89	0.3569006894140771	0.2	0.89	0.924
246	5f3ee36d0306de1a411882a5	-0.2	0.04224	2.7175	1.0	1.0	0.89	0.3569006894140771	0.2	0.89	0.924
247	5f3ee36d0306de1a411882a5	0.0	0.01889	4.3627	1.0	1.0	0.14	0.3569006894140771	0.2	0.14	0.1482
248	5f3ee36d0306de1a411882a5	-0.2	-0.0169	2.6945	1.0	0.0	-0.14	0.3569006894140771	0.2	0.14	-0.1482
249	5f3ee36d0306de1a411882a5	0.0	-0.04723	2.2836	0.0	1.0	-0.89	0.3569006894140771	0.2	0.89	-0.924
250	5f3ee36d0306de1a411882a5	0.0	-0.01889	4.6751	0.0	1.0	-0.14	0.3569006894140771	0.2	0.14	-0.1482
251	5f3ee36d0306de1a411882a5	0.0	0.04723	3.8829	1.0	1.0	0.89	0.3569006894140771	0.2	0.89	0.924
252	5f3ee36d0306de1a411882a5	0.2	0.02069	5.6474	1.0	1.0	0.14	0.3569006894140771	0.2	0.14	0.1482
253	5f3ee36d0306de1a411882a5	-0.2	0.0169	3.8233	1.0	1.0	0.14	0.3569006894140771	0.2	0.14	0.1482
254	5f3ee36d0306de1a411882a5	0.2	0.05174	3.0659	1.0	1.0	0.89	0.3569006894140771	0.2	0.89	0.924
255	5f3ee36d0306de1a411882a5	0.0	-0.01889	3.5586	0.0	1.0	-0.14	0.3569006894140771	0.2	0.14	-0.1482
256	5f3ee36d0306de1a411882a5	0.2	0.02069	2.5304	0.0	0.0	0.14	0.3569006894140771	0.2	0.14	0.1482
257	5f3ee36d0306de1a411882a5	0.0	-0.04723	1.9825	0.0	1.0	-0.89	0.3569006894140771	0.2	0.89	-0.924
258	5f3ee36d0306de1a411882a5	0.2	-0.05174	3.5038	0.0	1.0	-0.89	0.3569006894140771	0.2	0.89	-0.924
259	5f3ee36d0306de1a411882a5	-0.2	0.04224	3.5262	1.0	1.0	0.89	0.3569006894140771	0.2	0.89	0.924
260	5f3ee36d0306de1a411882a5	-0.2	-0.04224	2.6106	0.0	1.0	-0.89	0.3569006894140771	0.2	0.89	-0.924
261	5f3ee36d0306de1a411882a5	0.2	-0.02069	2.1163	0.0	1.0	-0.14	0.3569006894140771	0.2	0.14	-0.1482
262	5f3ee36d0306de1a411882a5	0.0	0.04723	1.8251	1.0	1.0	0.89	0.3569006894140771	0.2	0.89	0.924
263	5f3ee36d0306de1a411882a5	-0.2	-0.0169	1.6498	1.0	0.0	-0.14	0.3569006894140771	0.2	0.14	-0.1482
264	5f3ee36d0306de1a411882a5	0.0	0.01889	7.9443	1.0	1.0	0.14	0.3569006894140771	0.2	0.14	0.1482
265	5f3ee36d0306de1a411882a5	-0.2	0.04224	9.2762	1.0	1.0	0.89	0.3569006894140771	0.2	0.89	0.924
266	5f3ee36d0306de1a411882a5	-0.2	-0.04224	6.3556	0.0	1.0	-0.89	0.3569006894140771	0.2	0.89	-0.924
267	5f3ee36d0306de1a411882a5	0.0	-0.04723	5.2633	1.0	0.0	-0.89	0.3569006894140771	0.2	0.89	-0.924
268	5f3ee36d0306de1a411882a5	0.2	0.02069	3.4535	1.0	1.0	0.14	0.3569006894140771	0.2	0.14	0.1482
269	5f3ee36d0306de1a411882a5	0.0	0.01889	3.3894	1.0	1.0	0.14	0.3569006894140771	0.2	0.14	0.1482
270	5f3ee36d0306de1a411882a5	0.2	-0.05174	4.3761	0.0	1.0	-0.89	0.3569006894140771	0.2	0.89	-0.924
271	5f3ee36d0306de1a411882a5	-0.2	-0.0169	2.3943	1.0	0.0	-0.14	0.3569006894140771	0.2	0.14	-0.1482
272	5f3ee36d0306de1a411882a5	-0.2	0.0169	1.0116	0.0	0.0	0.14	0.3569006894140771	0.2	0.14	0.1482
273	5f3ee36d0306de1a411882a5	0.0	-0.01889	7.1903	0.0	1.0	-0.14	0.3569006894140771	0.2	0.14	-0.1482
274	5f3ee36d0306de1a411882a5	0.2	-0.02069	3.8636	0.0	1.0	-0.14	0.3569006894140771	0.2	0.14	-0.1482
275	5f3ee36d0306de1a411882a5	0.0	0.04723	4.8489	1.0	1.0	0.89	0.3569006894140771	0.2	0.89	0.924
276	5f3ee36d0306de1a411882a5	0.2	0.05174	2.2385	1.0	1.0	0.89	0.3569006894140771	0.2	0.89	0.924
277	5f3ee36d0306de1a411882a5	-0.2	0.0169	3.5427	1.0	1.0	0.14	0.3569006894140771	0.2	0.14	0.1482
278	5f3ee36d0306de1a411882a5	0.2	-0.05174	3.7161	0.0	1.0	-0.89	0.3569006894140771	0.2	0.89	-0.924
279	5f3ee36d0306de1a411882a5	0.2	-0.02069	2.3911	0.0	1.0	-0.14	0.3569006894140771	0.2	0.14	-0.1482
280	5f3ee36d0306de1a411882a5	0.2	0.02069	1.537	0.0	0.0	0.14	0.3569006894140771	0.2	0.14	0.1482
281	5f3ee36d0306de1a411882a5	0.0	-0.04723	2.0689	1.0	0.0	-0.89	0.3569006894140771	0.2	0.89	-0.924
282	5f3ee36d0306de1a411882a5	-0.2	-0.0169	4.9827	0.0	1.0	-0.14	0.3569006894140771	0.2	0.14	-0.1482
283	5f3ee36d0306de1a411882a5	0.0	0.01889	2.1657	1.0	1.0	0.14	0.3569006894140771	0.2	0.14	0.1482
284	5f3ee36d0306de1a411882a5	0.0	-0.01889	4.529	1.0	0.0	-0.14	0.3569006894140771	0.2	0.14	-0.1482
285	5f3ee36d0306de1a411882a5	0.0	0.04723	2.1567	1.0	1.0	0.89	0.3569006894140771	0.2	0.89	0.924
286	5f3ee36d0306de1a411882a5	-0.2	-0.04224	3.3123	0.0	1.0	-0.89	0.3569006894140771	0.2	0.89	-0.924
287	5f3ee36d0306de1a411882a5	-0.2	0.04224	2.2218	1.0	1.0	0.89	0.3569006894140771	0.2	0.89	0.924
288	5f3ee36d0306de1a411882a5	0.2	0.05174	1.239	1.0	1.0	0.89	0.3569006894140771	0.2	0.89	0.924
289	5f3ee36d0306de1a411882a5	0.0	0.04723	1.033	1.0	1.0	0.89	0.3569006894140771	0.2	0.89	0.924
290	5f3ee36d0306de1a411882a5	0.2	0.02069	7.4233	1.0	1.0	0.14	0.3569006894140771	0.2	0.14	0.1482
291	5f3ee36d0306de1a411882a5	0.0	-0.04723	2.4555	0.0	1.0	-0.89	0.3569006894140771	0.2	0.89	-0.924
292	5f3ee36d0306de1a411882a5	0.2	-0.05174	2.4937	0.0	1.0	-0.89	0.3569006894140771	0.2	0.89	-0.924
293	5f3ee36d0306de1a411882a5	0.2	-0.02069	1.7082	0.0	1.0	-0.14	0.3569006894140771	0.2	0.14	-0.1482
294	5f3ee36d0306de1a411882a5	0.2	0.05174	1.3229	1.0	1.0	0.89	0.3569006894140771	0.2	0.89	0.924
295	5f3ee36d0306de1a411882a5	-0.2	0.0169	3.4496	1.0	1.0	0.14	0.3569006894140771	0.2	0.14	0.1482
296	5f3ee36d0306de1a411882a5	-0.2	-0.0169	1.2866	0.0	1.0	-0.14	0.3569006894140771	0.2	0.14	-0.1482
297	5f3ee36d0306de1a411882a5	0.0	-0.01889	0.4524	1.0	0.0	-0.14	0.3569006894140771	0.2	0.14	-0.1482
298	5f3ee36d0306de1a411882a5	-0.2	-0.04224	0.7953	0.0	1.0	-0.89	0.3569006894140771	0.2	0.89	-0.924
299	5f3ee36d0306de1a411882a5	0.0	0.01889	2.1015	1.0	1.0	0.14	0.3569006894140771	0.2	0.14	0.1482
300	5f3ee36d0306de1a411882a5	-0.2	0.04224	1.5392	1.0	1.0	0.89	0.3569006894140771	0.2	0.89	0.924
301	5f3ee36d0306de1a411882a5	0.0	-0.01889	1.9672	0.0	1.0	-0.14	0.3569006894140771	0.2	0.14	-0.1482
302	5f3ee36d0306de1a411882a5	-0.2	-0.04224	1.9609	0.0	1.0	-0.89	0.3569006894140771	0.2	0.89	-0.924
303	5f3ee36d0306de1a411882a5	0.0	-0.04723	3.5487	0.0	1.0	-0.89	0.3569006894140771	0.2	0.89	-0.924
304	5f3ee36d0306de1a411882a5	0.2	0.05174	1.3284	1.0	1.0	0.89	0.3569006894140771	0.2	0.89	0.924
305	5f3ee36d0306de1a411882a5	0.2	-0.02069	1.8369	1.0	0.0	-0.14	0.3569006894140771	0.2	0.14	-0.1482
306	5f3ee36d0306de1a411882a5	0.0	0.01889	0.6373	1.0	1.0	0.14	0.3569006894140771	0.2	0.14	0.1482
307	5f3ee36d0306de1a411882a5	0.0	0.04723	1.4695	1.0	1.0	0.89	0.3569006894140771	0.2	0.89	0.924
308	5f3ee36d0306de1a411882a5	-0.2	-0.0169	1.7875	0.0	1.0	-0.14	0.3569006894140771	0.2	0.14	-0.1482
309	5f3ee36d0306de1a411882a5	-0.2	0.04224	1.9992	0.0	0.0	0.89	0.3569006894140771	0.2	0.89	0.924
310	5f3ee36d0306de1a411882a5	0.2	-0.05174	1.7277	0.0	1.0	-0.89	0.3569006894140771	0.2	0.89	-0.924
311	5f3ee36d0306de1a411882a5	-0.2	0.0169	1.6363	1.0	1.0	0.14	0.3569006894140771	0.2	0.14	0.1482
312	5f3ee36d0306de1a411882a5	0.2	0.02069	1.5721	0.0	0.0	0.14	0.3569006894140771	0.2	0.14	0.1482
313	5f3ee36d0306de1a411882a5	0.0	0.01889	1.5821	0.0	0.0	0.14	0.3569006894140771	0.2	0.14	0.1482
314	5f3ee36d0306de1a411882a5	0.0	-0.01889	3.513	0.0	1.0	-0.14	0.3569006894140771	0.2	0.14	-0.1482
315	5f3ee36d0306de1a411882a5	-0.2	-0.0169	2.6157	0.0	1.0	-0.14	0.3569006894140771	0.2	0.14	-0.1482
316	5f3ee36d0306de1a411882a5	0.0	-0.04723	1.9505	0.0	1.0	-0.89	0.3569006894140771	0.2	0.89	-0.924
317	5f3ee36d0306de1a411882a5	-0.2	0.04224	3.0021	0.0	0.0	0.89	0.3569006894140771	0.2	0.89	0.924
318	5f3ee36d0306de1a411882a5	0.2	0.05174	1.6036	1.0	1.0	0.89	0.3569006894140771	0.2	0.89	0.924
319	5f3ee36d0306de1a411882a5	0.2	-0.02069	4.1493	0.0	1.0	-0.14	0.3569006894140771	0.2	0.14	-0.1482
320	5f3ee36d0306de1a411882a5	-0.2	-0.04224	3.592	0.0	1.0	-0.89	0.3569006894140771	0.2	0.89	-0.924
321	5f3ee36d0306de1a411882a5	0.2	-0.05174	3.9226	0.0	1.0	-0.89	0.3569006894140771	0.2	0.89	-0.924
322	5f3ee36d0306de1a411882a5	0.2	0.02069	2.3592	0.0	0.0	0.14	0.3569006894140771	0.2	0.14	0.1482
323	5f3ee36d0306de1a411882a5	0.0	0.04723	1.17	1.0	1.0	0.89	0.3569006894140771	0.2	0.89	0.924
324	5f3ee36d0306de1a411882a5	-0.2	0.0169	1.7581	1.0	1.0	0.14	0.3569006894140771	0.2	0.14	0.1482
325	5f3ee36d0306de1a411882a5	0.2	0.02069	0.9923	1.0	1.0	0.14	0.3569006894140771	0.2	0.14	0.1482
326	5f3ee36d0306de1a411882a5	0.0	-0.04723	2.1381	0.0	1.0	-0.89	0.3569006894140771	0.2	0.89	-0.924
327	5f3ee36d0306de1a411882a5	0.0	0.01889	1.0378	0.0	0.0	0.14	0.3569006894140771	0.2	0.14	0.1482
328	5f3ee36d0306de1a411882a5	-0.2	-0.0169	1.4161	1.0	0.0	-0.14	0.3569006894140771	0.2	0.14	-0.1482
329	5f3ee36d0306de1a411882a5	0.0	-0.01889	2.5112	1.0	0.0	-0.14	0.3569006894140771	0.2	0.14	-0.1482
330	5f3ee36d0306de1a411882a5	-0.2	0.04224	1.6363	1.0	1.0	0.89	0.3569006894140771	0.2	0.89	0.924
331	5f3ee36d0306de1a411882a5	-0.2	0.0169	2.1002	0.0	0.0	0.14	0.3569006894140771	0.2	0.14	0.1482
332	5f3ee36d0306de1a411882a5	0.0	0.04723	2.4998	1.0	1.0	0.89	0.3569006894140771	0.2	0.89	0.924
333	5f3ee36d0306de1a411882a5	0.2	-0.05174	1.2951	0.0	1.0	-0.89	0.3569006894140771	0.2	0.89	-0.924
334	5f3ee36d0306de1a411882a5	0.2	0.05174	1.9091	1.0	1.0	0.89	0.3569006894140771	0.2	0.89	0.924
335	5f3ee36d0306de1a411882a5	-0.2	-0.04224	3.5544	0.0	1.0	-0.89	0.3569006894140771	0.2	0.89	-0.924
336	5f3ee36d0306de1a411882a5	0.2	-0.02069	8.4693	0.0	1.0	-0.14	0.3569006894140771	0.2	0.14	-0.1482
337	5f3ee36d0306de1a411882a5	0.0	0.01889	6.0363	1.0	1.0	0.14	0.3569006894140771	0.2	0.14	0.1482
338	5f3ee36d0306de1a411882a5	0.2	-0.05174	1.9961	0.0	1.0	-0.89	0.3569006894140771	0.2	0.89	-0.924
339	5f3ee36d0306de1a411882a5	-0.2	-0.0169	5.8621	0.0	1.0	-0.14	0.3569006894140771	0.2	0.14	-0.1482
340	5f3ee36d0306de1a411882a5	0.2	-0.02069	3.375	0.0	1.0	-0.14	0.3569006894140771	0.2	0.14	-0.1482
341	5f3ee36d0306de1a411882a5	0.0	-0.04723	5.6722	0.0	1.0	-0.89	0.3569006894140771	0.2	0.89	-0.924
342	5f3ee36d0306de1a411882a5	-0.2	-0.04224	1.9273	0.0	1.0	-0.89	0.3569006894140771	0.2	0.89	-0.924
343	5f3ee36d0306de1a411882a5	0.0	-0.01889	3.9001	0.0	1.0	-0.14	0.3569006894140771	0.2	0.14	-0.1482
344	5f3ee36d0306de1a411882a5	0.0	0.04723	1.7296	1.0	1.0	0.89	0.3569006894140771	0.2	0.89	0.924
345	5f3ee36d0306de1a411882a5	-0.2	0.0169	3.5421	1.0	1.0	0.14	0.3569006894140771	0.2	0.14	0.1482
346	5f3ee36d0306de1a411882a5	0.2	0.05174	2.9328	1.0	1.0	0.89	0.3569006894140771	0.2	0.89	0.924
347	5f3ee36d0306de1a411882a5	-0.2	0.04224	1.2389	1.0	1.0	0.89	0.3569006894140771	0.2	0.89	0.924
348	5f3ee36d0306de1a411882a5	0.2	0.02069	1.2496	1.0	1.0	0.14	0.3569006894140771	0.2	0.14	0.1482
349	5f3ee36d0306de1a411882a5	0.2	-0.05174	1.5577	0.0	1.0	-0.89	0.3569006894140771	0.2	0.89	-0.924
350	5f3ee36d0306de1a411882a5	-0.2	-0.0169	1.3688	1.0	0.0	-0.14	0.3569006894140771	0.2	0.14	-0.1482
351	5f3ee36d0306de1a411882a5	-0.2	0.04224	2.0035	1.0	1.0	0.89	0.3569006894140771	0.2	0.89	0.924
352	5f3ee36d0306de1a411882a5	0.2	-0.02069	1.6374	1.0	0.0	-0.14	0.3569006894140771	0.2	0.14	-0.1482
353	5f3ee36d0306de1a411882a5	0.0	-0.04723	2.0449	0.0	1.0	-0.89	0.3569006894140771	0.2	0.89	-0.924
354	5f3ee36d0306de1a411882a5	0.2	0.02069	2.3567	1.0	1.0	0.14	0.3569006894140771	0.2	0.14	0.1482
355	5f3ee36d0306de1a411882a5	0.0	0.01889	1.4079	1.0	1.0	0.14	0.3569006894140771	0.2	0.14	0.1482
356	5f3ee36d0306de1a411882a5	0.2	0.05174	2.2656	1.0	1.0	0.89	0.3569006894140771	0.2	0.89	0.924
357	5f3ee36d0306de1a411882a5	-0.2	0.0169	3.2662	1.0	1.0	0.14	0.3569006894140771	0.2	0.14	0.1482
358	5f3ee36d0306de1a411882a5	0.0	-0.01889	2.6493	0.0	1.0	-0.14	0.3569006894140771	0.2	0.14	-0.1482
359	5f3ee36d0306de1a411882a5	0.0	0.04723	2.4162	1.0	1.0	0.89	0.3569006894140771	0.2	0.89	0.924
360	5f3ee36d0306de1a411882a5	-0.2	-0.04224	3.4165	0.0	1.0	-0.89	0.3569006894140771	0.2	0.89	-0.924
361	5f3ee36d0306de1a411882a5	-0.2	0.04224	2.3117	1.0	1.0	0.89	0.3569006894140771	0.2	0.89	0.924
362	5f3ee36d0306de1a411882a5	0.2	-0.05174	3.3732	0.0	1.0	-0.89	0.3569006894140771	0.2	0.89	-0.924
363	5f3ee36d0306de1a411882a5	0.0	-0.01889	2.2636	0.0	1.0	-0.14	0.3569006894140771	0.2	0.14	-0.1482
364	5f3ee36d0306de1a411882a5	0.2	0.02069	4.0326	0.0	0.0	0.14	0.3569006894140771	0.2	0.14	0.1482
365	5f3ee36d0306de1a411882a5	0.2	0.05174	3.006	0.0	0.0	0.89	0.3569006894140771	0.2	0.89	0.924
366	5f3ee36d0306de1a411882a5	0.0	-0.04723	1.6076	0.0	1.0	-0.89	0.3569006894140771	0.2	0.89	-0.924
367	5f3ee36d0306de1a411882a5	-0.2	-0.0169	2.0099	0.0	1.0	-0.14	0.3569006894140771	0.2	0.14	-0.1482
368	5f3ee36d0306de1a411882a5	0.0	0.01889	3.7162	1.0	1.0	0.14	0.3569006894140771	0.2	0.14	0.1482
369	5f3ee36d0306de1a411882a5	0.0	0.04723	2.0663	1.0	1.0	0.89	0.3569006894140771	0.2	0.89	0.924
370	5f3ee36d0306de1a411882a5	0.2	-0.02069	2.1999	1.0	0.0	-0.14	0.3569006894140771	0.2	0.14	-0.1482
371	5f3ee36d0306de1a411882a5	-0.2	0.0169	1.7835	1.0	1.0	0.14	0.3569006894140771	0.2	0.14	0.1482
372	5f3ee36d0306de1a411882a5	-0.2	-0.04224	5.5159	0.0	1.0	-0.89	0.3569006894140771	0.2	0.89	-0.924
373	5f3ee36d0306de1a411882a5	-0.2	-0.04224	3.2627	0.0	1.0	-0.89	0.3569006894140771	0.2	0.89	-0.924
374	5f3ee36d0306de1a411882a5	0.0	0.01889	4.2459	1.0	1.0	0.14	0.3569006894140771	0.2	0.14	0.1482
375	5f3ee36d0306de1a411882a5	0.2	-0.02069	3.4221	1.0	0.0	-0.14	0.3569006894140771	0.2	0.14	-0.1482
376	5f3ee36d0306de1a411882a5	0.2	-0.05174	2.5582	0.0	1.0	-0.89	0.3569006894140771	0.2	0.89	-0.924
377	5f3ee36d0306de1a411882a5	0.0	-0.04723	2.7218	0.0	1.0	-0.89	0.3569006894140771	0.2	0.89	-0.924
378	5f3ee36d0306de1a411882a5	0.2	0.05174	2.8389	1.0	1.0	0.89	0.3569006894140771	0.2	0.89	0.924
379	5f3ee36d0306de1a411882a5	0.0	-0.01889	3.2867	0.0	1.0	-0.14	0.3569006894140771	0.2	0.14	-0.1482
380	5f3ee36d0306de1a411882a5	-0.2	0.04224	2.6528	1.0	1.0	0.89	0.3569006894140771	0.2	0.89	0.924
381	5f3ee36d0306de1a411882a5	-0.2	-0.0169	4.2522	1.0	0.0	-0.14	0.3569006894140771	0.2	0.14	-0.1482
382	5f3ee36d0306de1a411882a5	0.2	0.02069	2.0988	1.0	1.0	0.14	0.3569006894140771	0.2	0.14	0.1482
383	5f3ee36d0306de1a411882a5	-0.2	0.0169	2.2327	1.0	1.0	0.14	0.3569006894140771	0.2	0.14	0.1482
384	5f3ee36d0306de1a411882a5	0.0	0.04723	2.6665	1.0	1.0	0.89	0.3569006894140771	0.2	0.89	0.924
385	5f3ee36d0306de1a411882a5	0.2	-0.05174	4.2582	0.0	1.0	-0.89	0.3569006894140771	0.2	0.89	-0.924
386	5f3ee36d0306de1a411882a5	0.0	0.01889	1.2581	0.0	0.0	0.14	0.3569006894140771	0.2	0.14	0.1482
387	5f3ee36d0306de1a411882a5	0.0	-0.01889	2.3632	0.0	1.0	-0.14	0.3569006894140771	0.2	0.14	-0.1482
388	5f3ee36d0306de1a411882a5	-0.2	0.04224	2.1745	1.0	1.0	0.89	0.3569006894140771	0.2	0.89	0.924
389	5f3ee36d0306de1a411882a5	0.0	-0.04723	1.5131	0.0	1.0	-0.89	0.3569006894140771	0.2	0.89	-0.924
390	5f3ee36d0306de1a411882a5	0.2	0.05174	2.0065	1.0	1.0	0.89	0.3569006894140771	0.2	0.89	0.924
391	5f3ee36d0306de1a411882a5	-0.2	-0.04224	2.8336	0.0	1.0	-0.89	0.3569006894140771	0.2	0.89	-0.924
392	5f3ee36d0306de1a411882a5	-0.2	-0.0169	1.3839	0.0	1.0	-0.14	0.3569006894140771	0.2	0.14	-0.1482
393	5f3ee36d0306de1a411882a5	-0.2	0.0169	4.1541	1.0	1.0	0.14	0.3569006894140771	0.2	0.14	0.1482
394	5f3ee36d0306de1a411882a5	0.0	0.04723	1.772	1.0	1.0	0.89	0.3569006894140771	0.2	0.89	0.924
395	5f3ee36d0306de1a411882a5	0.2	0.02069	2.5439	1.0	1.0	0.14	0.3569006894140771	0.2	0.14	0.1482
396	5f3ee36d0306de1a411882a5	0.2	-0.02069	2.8357	0.0	1.0	-0.14	0.3569006894140771	0.2	0.14	-0.1482
397	5f3ee36d0306de1a411882a5	0.0	0.01889	1.7323	1.0	1.0	0.14	0.3569006894140771	0.2	0.14	0.1482
398	5f3ee36d0306de1a411882a5	0.2	0.02069	2.0397	1.0	1.0	0.14	0.3569006894140771	0.2	0.14	0.1482
399	5f3ee36d0306de1a411882a5	0.2	0.05174	1.1446	1.0	1.0	0.89	0.3569006894140771	0.2	0.89	0.924
400	5f3ee36d0306de1a411882a5	0.2	-0.05174	2.14	0.0	1.0	-0.89	0.3569006894140771	0.2	0.89	-0.924
401	5f3ee36d0306de1a411882a5	0.2	-0.02069	1.633	0.0	1.0	-0.14	0.3569006894140771	0.2	0.14	-0.1482
402	5f3ee36d0306de1a411882a5	0.0	0.04723	1.8326	1.0	1.0	0.89	0.3569006894140771	0.2	0.89	0.924
403	5f3ee36d0306de1a411882a5	-0.2	0.04224	2.1682	1.0	1.0	0.89	0.3569006894140771	0.2	0.89	0.924
404	5f3ee36d0306de1a411882a5	-0.2	-0.04224	3.1328	1.0	0.0	-0.89	0.3569006894140771	0.2	0.89	-0.924
405	5f3ee36d0306de1a411882a5	0.0	-0.01889	1.6623	0.0	1.0	-0.14	0.3569006894140771	0.2	0.14	-0.1482
406	5f3ee36d0306de1a411882a5	-0.2	-0.0169	2.3262	0.0	1.0	-0.14	0.3569006894140771	0.2	0.14	-0.1482
407	5f3ee36d0306de1a411882a5	0.0	-0.04723	1.0666	0.0	1.0	-0.89	0.3569006894140771	0.2	0.89	-0.924
408	5f3ee36d0306de1a411882a5	-0.2	0.0169	1.1211	1.0	1.0	0.14	0.3569006894140771	0.2	0.14	0.1482
409	5f3ee36d0306de1a411882a5	-0.2	0.04224	1.3738	1.0	1.0	0.89	0.3569006894140771	0.2	0.89	0.924
410	5f3ee36d0306de1a411882a5	0.2	0.02069	2.0327	1.0	1.0	0.14	0.3569006894140771	0.2	0.14	0.1482
411	5f3ee36d0306de1a411882a5	-0.2	0.0169	1.4252	1.0	1.0	0.14	0.3569006894140771	0.2	0.14	0.1482
412	5f3ee36d0306de1a411882a5	-0.2	-0.04224	1.3376	0.0	1.0	-0.89	0.3569006894140771	0.2	0.89	-0.924
413	5f3ee36d0306de1a411882a5	0.2	-0.02069	1.5998	1.0	0.0	-0.14	0.3569006894140771	0.2	0.14	-0.1482
414	5f3ee36d0306de1a411882a5	0.0	-0.04723	2.1264	0.0	1.0	-0.89	0.3569006894140771	0.2	0.89	-0.924
415	5f3ee36d0306de1a411882a5	-0.2	-0.0169	5.1231	1.0	0.0	-0.14	0.3569006894140771	0.2	0.14	-0.1482
416	5f3ee36d0306de1a411882a5	0.0	-0.01889	1.4557	0.0	1.0	-0.14	0.3569006894140771	0.2	0.14	-0.1482
417	5f3ee36d0306de1a411882a5	0.0	0.01889	1.703	0.0	0.0	0.14	0.3569006894140771	0.2	0.14	0.1482
418	5f3ee36d0306de1a411882a5	0.0	0.04723	2.0053	1.0	1.0	0.89	0.3569006894140771	0.2	0.89	0.924
419	5f3ee36d0306de1a411882a5	0.2	0.05174	3.7268	1.0	1.0	0.89	0.3569006894140771	0.2	0.89	0.924
420	5f3ee36d0306de1a411882a5	0.2	-0.05174	2.1629	0.0	1.0	-0.89	0.3569006894140771	0.2	0.89	-0.924
421	5f3ee36d0306de1a411882a5	-0.2	-0.04224	1.2385	0.0	1.0	-0.89	0.3569006894140771	0.2	0.89	-0.924
422	5f3ee36d0306de1a411882a5	0.2	0.05174	1.6308	1.0	1.0	0.89	0.3569006894140771	0.2	0.89	0.924
423	5f3ee36d0306de1a411882a5	0.2	-0.02069	1.9271	0.0	1.0	-0.14	0.3569006894140771	0.2	0.14	-0.1482
424	5f3ee36d0306de1a411882a5	0.0	-0.04723	2.15	0.0	1.0	-0.89	0.3569006894140771	0.2	0.89	-0.924
425	5f3ee36d0306de1a411882a5	-0.2	0.0169	2.3269	0.0	0.0	0.14	0.3569006894140771	0.2	0.14	0.1482
426	5f3ee36d0306de1a411882a5	0.0	-0.01889	1.9491	0.0	1.0	-0.14	0.3569006894140771	0.2	0.14	-0.1482
427	5f3ee36d0306de1a411882a5	0.0	0.04723	3.7827	1.0	1.0	0.89	0.3569006894140771	0.2	0.89	0.924
428	5f3ee36d0306de1a411882a5	0.0	0.01889	4.0406	1.0	1.0	0.14	0.3569006894140771	0.2	0.14	0.1482
429	5f3ee36d0306de1a411882a5	0.2	0.02069	4.2167	1.0	1.0	0.14	0.3569006894140771	0.2	0.14	0.1482
430	5f3ee36d0306de1a411882a5	-0.2	-0.0169	2.9706	0.0	1.0	-0.14	0.3569006894140771	0.2	0.14	-0.1482
431	5f3ee36d0306de1a411882a5	-0.2	0.04224	3.6117	1.0	1.0	0.89	0.3569006894140771	0.2	0.89	0.924
432	5f3ee36d0306de1a411882a5	0.2	-0.05174	1.5735	0.0	1.0	-0.89	0.3569006894140771	0.2	0.89	-0.924
433	5f3ee36d0306de1a411882a5	0.2	-0.05174	2.5611	0.0	1.0	-0.89	0.3569006894140771	0.2	0.89	-0.924
434	5f3ee36d0306de1a411882a5	0.0	0.04723	1.4926	1.0	1.0	0.89	0.3569006894140771	0.2	0.89	0.924
435	5f3ee36d0306de1a411882a5	0.2	0.02069	1.3781	1.0	1.0	0.14	0.3569006894140771	0.2	0.14	0.1482
436	5f3ee36d0306de1a411882a5	-0.2	0.0169	2.0133	1.0	1.0	0.14	0.3569006894140771	0.2	0.14	0.1482
437	5f3ee36d0306de1a411882a5	0.0	-0.01889	1.8542	1.0	0.0	-0.14	0.3569006894140771	0.2	0.14	-0.1482
438	5f3ee36d0306de1a411882a5	-0.2	0.04224	1.4449	1.0	1.0	0.89	0.3569006894140771	0.2	0.89	0.924
439	5f3ee36d0306de1a411882a5	-0.2	-0.04224	3.1824	1.0	0.0	-0.89	0.3569006894140771	0.2	0.89	-0.924
440	5f3ee36d0306de1a411882a5	0.0	-0.04723	2.7912	0.0	1.0	-0.89	0.3569006894140771	0.2	0.89	-0.924
441	5f3ee36d0306de1a411882a5	0.2	0.05174	1.4732	1.0	1.0	0.89	0.3569006894140771	0.2	0.89	0.924
442	5f3ee36d0306de1a411882a5	-0.2	-0.0169	3.3043	0.0	1.0	-0.14	0.3569006894140771	0.2	0.14	-0.1482
443	5f3ee36d0306de1a411882a5	0.2	-0.02069	1.4692	0.0	1.0	-0.14	0.3569006894140771	0.2	0.14	-0.1482
444	5f3ee36d0306de1a411882a5	0.0	0.01889	2.4445	1.0	1.0	0.14	0.3569006894140771	0.2	0.14	0.1482
445	5f3ee36d0306de1a411882a5	0.2	-0.05174	1.4204	0.0	1.0	-0.89	0.3569006894140771	0.2	0.89	-0.924
446	5f3ee36d0306de1a411882a5	0.0	0.04723	1.5249	1.0	1.0	0.89	0.3569006894140771	0.2	0.89	0.924
447	5f3ee36d0306de1a411882a5	-0.2	0.04224	1.4254	1.0	1.0	0.89	0.3569006894140771	0.2	0.89	0.924
448	5f3ee36d0306de1a411882a5	-0.2	-0.0169	1.8583	1.0	0.0	-0.14	0.3569006894140771	0.2	0.14	-0.1482
449	5f3ee36d0306de1a411882a5	0.2	0.02069	1.2324	1.0	1.0	0.14	0.3569006894140771	0.2	0.14	0.1482
450	5f3ee36d0306de1a411882a5	0.0	-0.01889	5.9856	0.0	1.0	-0.14	0.3569006894140771	0.2	0.14	-0.1482
451	5f3ee36d0306de1a411882a5	0.2	0.05174	3.6832	1.0	1.0	0.89	0.3569006894140771	0.2	0.89	0.924
452	5f3ee36d0306de1a411882a5	0.0	-0.04723	1.3692	0.0	1.0	-0.89	0.3569006894140771	0.2	0.89	-0.924
453	5f3ee36d0306de1a411882a5	0.2	-0.02069	0.9828	0.0	1.0	-0.14	0.3569006894140771	0.2	0.14	-0.1482
454	5f3ee36d0306de1a411882a5	-0.2	-0.04224	1.7107	0.0	1.0	-0.89	0.3569006894140771	0.2	0.89	-0.924
455	5f3ee36d0306de1a411882a5	-0.2	0.0169	2.6038	1.0	1.0	0.14	0.3569006894140771	0.2	0.14	0.1482
456	5f3ee36d0306de1a411882a5	0.0	0.01889	1.9887	1.0	1.0	0.14	0.3569006894140771	0.2	0.14	0.1482
457	5f3ee36d0306de1a411882a5	0.0	0.04723	1.0491	1.0	1.0	0.89	0.3569006894140771	0.2	0.89	0.924
458	5f3ee36d0306de1a411882a5	-0.2	-0.0169	0.6066	1.0	0.0	-0.14	0.3569006894140771	0.2	0.14	-0.1482
459	5f3ee36d0306de1a411882a5	0.2	-0.05174	0.8491	0.0	1.0	-0.89	0.3569006894140771	0.2	0.89	-0.924
460	5f3ee36d0306de1a411882a5	0.2	-0.02069	5.5426	0.0	1.0	-0.14	0.3569006894140771	0.2	0.14	-0.1482
461	5f3ee36d0306de1a411882a5	-0.2	0.0169	3.0273	1.0	1.0	0.14	0.3569006894140771	0.2	0.14	0.1482
462	5f3ee36d0306de1a411882a5	0.2	0.02069	1.9236	1.0	1.0	0.14	0.3569006894140771	0.2	0.14	0.1482
463	5f3ee36d0306de1a411882a5	0.0	-0.01889	1.289	0.0	1.0	-0.14	0.3569006894140771	0.2	0.14	-0.1482
464	5f3ee36d0306de1a411882a5	0.0	-0.04723	3.3747	0.0	1.0	-0.89	0.3569006894140771	0.2	0.89	-0.924
465	5f3ee36d0306de1a411882a5	-0.2	-0.04224	4.6495	0.0	1.0	-0.89	0.3569006894140771	0.2	0.89	-0.924
466	5f3ee36d0306de1a411882a5	0.0	0.01889	2.6486	0.0	0.0	0.14	0.3569006894140771	0.2	0.14	0.1482
467	5f3ee36d0306de1a411882a5	0.2	0.05174	1.3829	1.0	1.0	0.89	0.3569006894140771	0.2	0.89	0.924
468	5f3ee36d0306de1a411882a5	-0.2	0.04224	1.2987	1.0	1.0	0.89	0.3569006894140771	0.2	0.89	0.924
469	5f3ee36d0306de1a411882a5	-0.2	0.0169	2.1757	1.0	1.0	0.14	0.3569006894140771	0.2	0.14	0.1482
470	5f3ee36d0306de1a411882a5	0.2	-0.02069	1.6417	1.0	0.0	-0.14	0.3569006894140771	0.2	0.14	-0.1482
471	5f3ee36d0306de1a411882a5	0.2	0.05174	1.6982	1.0	1.0	0.89	0.3569006894140771	0.2	0.89	0.924
472	5f3ee36d0306de1a411882a5	0.2	0.02069	1.3751	1.0	1.0	0.14	0.3569006894140771	0.2	0.14	0.1482
473	5f3ee36d0306de1a411882a5	-0.2	0.04224	1.634	1.0	1.0	0.89	0.3569006894140771	0.2	0.89	0.924
474	5f3ee36d0306de1a411882a5	0.0	0.01889	1.418	1.0	1.0	0.14	0.3569006894140771	0.2	0.14	0.1482
475	5f3ee36d0306de1a411882a5	0.2	-0.05174	1.4828	0.0	1.0	-0.89	0.3569006894140771	0.2	0.89	-0.924
476	5f3ee36d0306de1a411882a5	0.0	-0.01889	1.483	0.0	1.0	-0.14	0.3569006894140771	0.2	0.14	-0.1482
477	5f3ee36d0306de1a411882a5	0.0	0.04723	1.9831	1.0	1.0	0.89	0.3569006894140771	0.2	0.89	0.924
478	5f3ee36d0306de1a411882a5	-0.2	-0.0169	2.0567	1.0	0.0	-0.14	0.3569006894140771	0.2	0.14	-0.1482
479	5f3ee36d0306de1a411882a5	-0.2	-0.04224	1.4825	0.0	1.0	-0.89	0.3569006894140771	0.2	0.89	-0.924
480	5f3ee36d0306de1a411882a5	0.0	-0.04723	2.1657	0.0	1.0	-0.89	0.3569006894140771	0.2	0.89	-0.924
481	5f3ee36d0306de1a411882a5	-0.2	0.04224	1.6329	1.0	1.0	0.89	0.3569006894140771	0.2	0.89	0.924
482	5f3ee36d0306de1a411882a5	0.2	0.05174	1.8094	1.0	1.0	0.89	0.3569006894140771	0.2	0.89	0.924
483	5f3ee36d0306de1a411882a5	0.2	0.02069	0.9781	0.0	0.0	0.14	0.3569006894140771	0.2	0.14	0.1482
484	5f3ee36d0306de1a411882a5	0.0	-0.04723	2.2363	0.0	1.0	-0.89	0.3569006894140771	0.2	0.89	-0.924
485	5f3ee36d0306de1a411882a5	0.0	0.01889	1.4842	0.0	0.0	0.14	0.3569006894140771	0.2	0.14	0.1482
486	5f3ee36d0306de1a411882a5	0.2	-0.05174	2.9231	0.0	1.0	-0.89	0.3569006894140771	0.2	0.89	-0.924
487	5f3ee36d0306de1a411882a5	0.0	0.04723	1.4875	1.0	1.0	0.89	0.3569006894140771	0.2	0.89	0.924
488	5f3ee36d0306de1a411882a5	0.0	-0.01889	1.5019	0.0	1.0	-0.14	0.3569006894140771	0.2	0.14	-0.1482
489	5f3ee36d0306de1a411882a5	-0.2	-0.04224	3.333	0.0	1.0	-0.89	0.3569006894140771	0.2	0.89	-0.924
490	5f3ee36d0306de1a411882a5	-0.2	-0.0169	3.2389	0.0	1.0	-0.14	0.3569006894140771	0.2	0.14	-0.1482
491	5f3ee36d0306de1a411882a5	-0.2	0.0169	1.7185	1.0	1.0	0.14	0.3569006894140771	0.2	0.14	0.1482
492	5f3ee36d0306de1a411882a5	0.2	-0.02069	5.1495	1.0	0.0	-0.14	0.3569006894140771	0.2	0.14	-0.1482
493	5f3ee36d0306de1a411882a5	0.0	0.04723	1.6001	1.0	1.0	0.89	0.3569006894140771	0.2	0.89	0.924
494	5f3ee36d0306de1a411882a5	0.2	-0.05174	3.0819	1.0	0.0	-0.89	0.3569006894140771	0.2	0.89	-0.924
495	5f3ee36d0306de1a411882a5	0.2	0.02069	3.8774	1.0	1.0	0.14	0.3569006894140771	0.2	0.14	0.1482
496	5f3ee36d0306de1a411882a5	-0.2	-0.04224	3.2452	0.0	1.0	-0.89	0.3569006894140771	0.2	0.89	-0.924
497	5f3ee36d0306de1a411882a5	0.0	-0.01889	3.982	0.0	1.0	-0.14	0.3569006894140771	0.2	0.14	-0.1482
498	5f3ee36d0306de1a411882a5	0.2	-0.02069	1.1831	0.0	1.0	-0.14	0.3569006894140771	0.2	0.14	-0.1482
499	5f3ee36d0306de1a411882a5	-0.2	-0.0169	3.0577	0.0	1.0	-0.14	0.3569006894140771	0.2	0.14	-0.1482
500	5f3ee36d0306de1a411882a5	-0.2	0.04224	2.0568	1.0	1.0	0.89	0.3569006894140771	0.2	0.89	0.924
501	5f3ee36d0306de1a411882a5	0.0	0.01889	1.3122	1.0	1.0	0.14	0.3569006894140771	0.2	0.14	0.1482
502	5f3ee36d0306de1a411882a5	0.2	0.05174	0.9332	1.0	1.0	0.89	0.3569006894140771	0.2	0.89	0.924
503	5f3ee36d0306de1a411882a5	0.0	-0.04723	0.9293	0.0	1.0	-0.89	0.3569006894140771	0.2	0.89	-0.924
504	5f3ee36d0306de1a411882a5	-0.2	0.0169	3.3831	1.0	1.0	0.14	0.3569006894140771	0.2	0.14	0.1482
505	5f3ee36d0306de1a411882a5	0.2	-0.05174	4.6075	0.0	1.0	-0.89	0.3569006894140771	0.2	0.89	-0.924
506	5f3ee36d0306de1a411882a5	0.2	0.02069	2.0414	1.0	1.0	0.14	0.3569006894140771	0.2	0.14	0.1482
507	5f3ee36d0306de1a411882a5	0.0	-0.01889	1.4101	0.0	1.0	-0.14	0.3569006894140771	0.2	0.14	-0.1482
508	5f3ee36d0306de1a411882a5	-0.2	-0.0169	1.7328	0.0	1.0	-0.14	0.3569006894140771	0.2	0.14	-0.1482
509	5f3ee36d0306de1a411882a5	0.0	0.01889	2.5754	1.0	1.0	0.14	0.3569006894140771	0.2	0.14	0.1482
510	5f3ee36d0306de1a411882a5	0.0	-0.04723	3.3328	1.0	0.0	-0.89	0.3569006894140771	0.2	0.89	-0.924
511	5f3ee36d0306de1a411882a5	-0.2	0.0169	1.2931	1.0	1.0	0.14	0.3569006894140771	0.2	0.14	0.1482
512	5f3ee36d0306de1a411882a5	-0.2	-0.04224	3.1552	0.0	1.0	-0.89	0.3569006894140771	0.2	0.89	-0.924
513	5f3ee36d0306de1a411882a5	0.0	0.04723	1.8864	1.0	1.0	0.89	0.3569006894140771	0.2	0.89	0.924
514	5f3ee36d0306de1a411882a5	0.2	0.05174	1.3829	1.0	1.0	0.89	0.3569006894140771	0.2	0.89	0.924
515	5f3ee36d0306de1a411882a5	-0.2	0.04224	2.3749	1.0	1.0	0.89	0.3569006894140771	0.2	0.89	0.924
516	5f3ee36d0306de1a411882a5	0.2	-0.02069	2.0994	0.0	1.0	-0.14	0.3569006894140771	0.2	0.14	-0.1482
517	5f3ee36d0306de1a411882a5	-0.2	-0.0169	3.649	0.0	1.0	-0.14	0.3569006894140771	0.2	0.14	-0.1482
518	5f3ee36d0306de1a411882a5	0.2	-0.05174	2.102	0.0	1.0	-0.89	0.3569006894140771	0.2	0.89	-0.924
519	5f3ee36d0306de1a411882a5	0.0	-0.04723	4.4119	0.0	1.0	-0.89	0.3569006894140771	0.2	0.89	-0.924
520	5f3ee36d0306de1a411882a5	-0.2	0.0169	4.1495	0.0	0.0	0.14	0.3569006894140771	0.2	0.14	0.1482
521	5f3ee36d0306de1a411882a5	0.2	-0.02069	3.3361	1.0	0.0	-0.14	0.3569006894140771	0.2	0.14	-0.1482
522	5f3ee36d0306de1a411882a5	0.0	0.04723	11.1957	1.0	1.0	0.89	0.3569006894140771	0.2	0.89	0.924
523	5f3ee36d0306de1a411882a5	0.0	0.01889	9.4379	0.0	0.0	0.14	0.3569006894140771	0.2	0.14	0.1482
524	5f3ee36d0306de1a411882a5	0.2	0.05174	1.9177	1.0	1.0	0.89	0.3569006894140771	0.2	0.89	0.924
525	5f3ee36d0306de1a411882a5	0.0	-0.01889	2.0191	0.0	1.0	-0.14	0.3569006894140771	0.2	0.14	-0.1482
526	5f3ee36d0306de1a411882a5	-0.2	0.04224	1.6677	1.0	1.0	0.89	0.3569006894140771	0.2	0.89	0.924
527	5f3ee36d0306de1a411882a5	0.2	0.02069	1.3218	1.0	1.0	0.14	0.3569006894140771	0.2	0.14	0.1482
528	5f3ee36d0306de1a411882a5	-0.2	-0.04224	3.8332	0.0	1.0	-0.89	0.3569006894140771	0.2	0.89	-0.924
529	5f3ee36d0306de1a411882a5	0.0	0.01889	1.8389	0.0	0.0	0.14	0.3569006894140771	0.2	0.14	0.1482
530	5f3ee36d0306de1a411882a5	0.2	0.05174	1.5182	1.0	1.0	0.89	0.3569006894140771	0.2	0.89	0.924
531	5f3ee36d0306de1a411882a5	0.2	-0.02069	3.235	0.0	1.0	-0.14	0.3569006894140771	0.2	0.14	-0.1482
532	5f3ee36d0306de1a411882a5	-0.2	-0.04224	1.2436	0.0	1.0	-0.89	0.3569006894140771	0.2	0.89	-0.924
533	5f3ee36d0306de1a411882a5	-0.2	0.0169	6.4118	1.0	1.0	0.14	0.3569006894140771	0.2	0.14	0.1482
534	5f3ee36d0306de1a411882a5	-0.2	-0.0169	1.3571	0.0	1.0	-0.14	0.3569006894140771	0.2	0.14	-0.1482
535	5f3ee36d0306de1a411882a5	0.2	-0.05174	3.1606	0.0	1.0	-0.89	0.3569006894140771	0.2	0.89	-0.924
536	5f3ee36d0306de1a411882a5	0.2	0.02069	4.0115	1.0	1.0	0.14	0.3569006894140771	0.2	0.14	0.1482
537	5f3ee36d0306de1a411882a5	-0.2	0.04224	2.5888	1.0	1.0	0.89	0.3569006894140771	0.2	0.89	0.924
538	5f3ee36d0306de1a411882a5	0.0	-0.01889	1.2629	1.0	0.0	-0.14	0.3569006894140771	0.2	0.14	-0.1482
539	5f3ee36d0306de1a411882a5	0.0	0.04723	2.0704	1.0	1.0	0.89	0.3569006894140771	0.2	0.89	0.924
540	5f3ee36d0306de1a411882a5	0.0	-0.04723	1.7732	0.0	1.0	-0.89	0.3569006894140771	0.2	0.89	-0.924
541	5f3ee36d0306de1a411882a5	0.2	0.05174	1.2235	0.0	0.0	0.89	0.3569006894140771	0.2	0.89	0.924
542	5f3ee36d0306de1a411882a5	-0.2	-0.04224	1.2961	0.0	1.0	-0.89	0.3569006894140771	0.2	0.89	-0.924
543	5f3ee36d0306de1a411882a5	-0.2	0.04224	4.2165	1.0	1.0	0.89	0.3569006894140771	0.2	0.89	0.924
544	5f3ee36d0306de1a411882a5	0.2	-0.02069	2.8064	0.0	1.0	-0.14	0.3569006894140771	0.2	0.14	-0.1482
545	5f3ee36d0306de1a411882a5	0.0	-0.01889	1.8243	0.0	1.0	-0.14	0.3569006894140771	0.2	0.14	-0.1482
546	5f3ee36d0306de1a411882a5	0.0	0.04723	3.2998	1.0	1.0	0.89	0.3569006894140771	0.2	0.89	0.924
547	5f3ee36d0306de1a411882a5	0.2	0.02069	3.7102	1.0	1.0	0.14	0.3569006894140771	0.2	0.14	0.1482
548	5f3ee36d0306de1a411882a5	0.0	0.01889	1.0593	1.0	1.0	0.14	0.3569006894140771	0.2	0.14	0.1482
549	5f3ee36d0306de1a411882a5	-0.2	-0.0169	1.2032	0.0	1.0	-0.14	0.3569006894140771	0.2	0.14	-0.1482
550	5f3ee36d0306de1a411882a5	-0.2	0.0169	1.2443	1.0	1.0	0.14	0.3569006894140771	0.2	0.14	0.1482
551	5f3ee36d0306de1a411882a5	0.0	-0.04723	1.6205	0.0	1.0	-0.89	0.3569006894140771	0.2	0.89	-0.924
552	5f3ee36d0306de1a411882a5	0.2	-0.05174	1.2931	0.0	1.0	-0.89	0.3569006894140771	0.2	0.89	-0.924
553	5f3ee36d0306de1a411882a5	0.0	-0.01889	2.1719	0.0	1.0	-0.14	0.3569006894140771	0.2	0.14	-0.1482
554	5f3ee36d0306de1a411882a5	0.0	0.04723	1.9995	0.0	0.0	0.89	0.3569006894140771	0.2	0.89	0.924
555	5f3ee36d0306de1a411882a5	-0.2	-0.0169	1.216	0.0	1.0	-0.14	0.3569006894140771	0.2	0.14	-0.1482
556	5f3ee36d0306de1a411882a5	-0.2	-0.04224	1.4242	0.0	1.0	-0.89	0.3569006894140771	0.2	0.89	-0.924
557	5f3ee36d0306de1a411882a5	-0.2	0.0169	2.9033	0.0	0.0	0.14	0.3569006894140771	0.2	0.14	0.1482
558	5f3ee36d0306de1a411882a5	0.0	-0.04723	2.158	0.0	1.0	-0.89	0.3569006894140771	0.2	0.89	-0.924
559	5f3ee36d0306de1a411882a5	0.2	0.02069	1.1694	1.0	1.0	0.14	0.3569006894140771	0.2	0.14	0.1482
560	5f3ee36d0306de1a411882a5	0.0	0.01889	4.9955	0.0	0.0	0.14	0.3569006894140771	0.2	0.14	0.1482
561	5f3ee36d0306de1a411882a5	0.2	-0.02069	1.5097	1.0	0.0	-0.14	0.3569006894140771	0.2	0.14	-0.1482
562	5f3ee36d0306de1a411882a5	0.2	0.05174	1.3719	1.0	1.0	0.89	0.3569006894140771	0.2	0.89	0.924
563	5f3ee36d0306de1a411882a5	0.2	-0.05174	1.4001	0.0	1.0	-0.89	0.3569006894140771	0.2	0.89	-0.924
564	5f3ee36d0306de1a411882a5	-0.2	0.04224	2.0468	1.0	1.0	0.89	0.3569006894140771	0.2	0.89	0.924
565	5f3ee36d0306de1a411882a5	-0.2	0.0169	2.8068	1.0	1.0	0.14	0.3569006894140771	0.2	0.14	0.1482
566	5f3ee36d0306de1a411882a5	-0.2	-0.04224	1.6724	0.0	1.0	-0.89	0.3569006894140771	0.2	0.89	-0.924
567	5f3ee36d0306de1a411882a5	0.0	0.04723	2.3108	1.0	1.0	0.89	0.3569006894140771	0.2	0.89	0.924
568	5f3ee36d0306de1a411882a5	0.2	0.05174	3.9492	1.0	1.0	0.89	0.3569006894140771	0.2	0.89	0.924
569	5f3ee36d0306de1a411882a5	-0.2	-0.0169	1.5917	1.0	0.0	-0.14	0.3569006894140771	0.2	0.14	-0.1482
570	5f3ee36d0306de1a411882a5	-0.2	0.04224	2.0573	1.0	1.0	0.89	0.3569006894140771	0.2	0.89	0.924
571	5f3ee36d0306de1a411882a5	0.0	0.01889	5.6242	1.0	1.0	0.14	0.3569006894140771	0.2	0.14	0.1482
572	5f3ee36d0306de1a411882a5	0.0	-0.04723	2.658	0.0	1.0	-0.89	0.3569006894140771	0.2	0.89	-0.924
573	5f3ee36d0306de1a411882a5	0.2	-0.05174	1.6166	0.0	1.0	-0.89	0.3569006894140771	0.2	0.89	-0.924
574	5f3ee36d0306de1a411882a5	0.0	-0.01889	1.9299	1.0	0.0	-0.14	0.3569006894140771	0.2	0.14	-0.1482
575	5f3ee36d0306de1a411882a5	0.2	0.02069	0.9578	1.0	1.0	0.14	0.3569006894140771	0.2	0.14	0.1482
576	5f3ee36d0306de1a411882a5	0.2	-0.02069	1.2735	0.0	1.0	-0.14	0.3569006894140771	0.2	0.14	-0.1482
577	5f3ee36d0306de1a411882a5	-0.2	0.0169	5.1846	1.0	1.0	0.14	0.3569006894140771	0.2	0.14	0.1482
578	5f3ee36d0306de1a411882a5	0.2	-0.02069	2.2154	0.0	1.0	-0.14	0.3569006894140771	0.2	0.14	-0.1482
579	5f3ee36d0306de1a411882a5	-0.2	-0.04224	1.5123	0.0	1.0	-0.89	0.3569006894140771	0.2	0.89	-0.924
580	5f3ee36d0306de1a411882a5	0.2	-0.05174	1.1412	0.0	1.0	-0.89	0.3569006894140771	0.2	0.89	-0.924
581	5f3ee36d0306de1a411882a5	0.0	-0.04723	0.9618	0.0	1.0	-0.89	0.3569006894140771	0.2	0.89	-0.924
582	5f3ee36d0306de1a411882a5	-0.2	-0.0169	1.5249	0.0	1.0	-0.14	0.3569006894140771	0.2	0.14	-0.1482
583	5f3ee36d0306de1a411882a5	0.0	0.04723	1.0016	1.0	1.0	0.89	0.3569006894140771	0.2	0.89	0.924
584	5f3ee36d0306de1a411882a5	0.2	0.05174	1.1953	1.0	1.0	0.89	0.3569006894140771	0.2	0.89	0.924
585	5f3ee36d0306de1a411882a5	-0.2	0.04224	1.1171	1.0	1.0	0.89	0.3569006894140771	0.2	0.89	0.924
586	5f3ee36d0306de1a411882a5	0.2	0.02069	0.8566	1.0	1.0	0.14	0.3569006894140771	0.2	0.14	0.1482
587	5f3ee36d0306de1a411882a5	0.0	0.01889	1.2723	0.0	0.0	0.14	0.3569006894140771	0.2	0.14	0.1482
588	5f3ee36d0306de1a411882a5	0.0	-0.01889	1.191	0.0	1.0	-0.14	0.3569006894140771	0.2	0.14	-0.1482
589	5f3ee36d0306de1a411882a5	-0.2	-0.04224	0.899	0.0	1.0	-0.89	0.3569006894140771	0.2	0.89	-0.924
590	5f3ee36d0306de1a411882a5	0.2	-0.05174	1.5998	0.0	1.0	-0.89	0.3569006894140771	0.2	0.89	-0.924
591	5f3ee36d0306de1a411882a5	-0.2	0.0169	1.2325	0.0	0.0	0.14	0.3569006894140771	0.2	0.14	0.1482
592	5f3ee36d0306de1a411882a5	0.2	-0.02069	1.0406	0.0	1.0	-0.14	0.3569006894140771	0.2	0.14	-0.1482
593	5f3ee36d0306de1a411882a5	0.0	0.04723	1.0661	1.0	1.0	0.89	0.3569006894140771	0.2	0.89	0.924
594	5f3ee36d0306de1a411882a5	-0.2	-0.0169	1.5435	0.0	1.0	-0.14	0.3569006894140771	0.2	0.14	-0.1482
595	5f3ee36d0306de1a411882a5	-0.2	0.04224	1.0589	1.0	1.0	0.89	0.3569006894140771	0.2	0.89	0.924
596	5f3ee36d0306de1a411882a5	0.2	0.02069	0.9863	1.0	1.0	0.14	0.3569006894140771	0.2	0.14	0.1482
597	5f3ee36d0306de1a411882a5	0.0	-0.01889	1.3408	0.0	1.0	-0.14	0.3569006894140771	0.2	0.14	-0.1482
598	5f3ee36d0306de1a411882a5	0.2	0.05174	1.2164	1.0	1.0	0.89	0.3569006894140771	0.2	0.89	0.924
599	5f3ee36d0306de1a411882a5	0.0	0.01889	1.6097	1.0	1.0	0.14	0.3569006894140771	0.2	0.14	0.1482
600	5f3ee36d0306de1a411882a5	0.0	-0.04723	1.1164	0.0	1.0	-0.89	0.3569006894140771	0.2	0.89	-0.924
601	5f3ee36d0306de1a411882a5	-0.2	-0.04224	1.4557	0.0	1.0	-0.89	0.3569006894140771	0.2	0.89	-0.924
602	5f3ee36d0306de1a411882a5	0.2	0.05174	2.479	1.0	1.0	0.89	0.3569006894140771	0.2	0.89	0.924
603	5f3ee36d0306de1a411882a5	0.2	-0.02069	2.2136	0.0	1.0	-0.14	0.3569006894140771	0.2	0.14	-0.1482
604	5f3ee36d0306de1a411882a5	-0.2	0.0169	1.8943	0.0	0.0	0.14	0.3569006894140771	0.2	0.14	0.1482
605	5f3ee36d0306de1a411882a5	-0.2	-0.0169	0.9898	0.0	1.0	-0.14	0.3569006894140771	0.2	0.14	-0.1482
606	5f3ee36d0306de1a411882a5	-0.2	0.04224	2.3742	1.0	1.0	0.89	0.3569006894140771	0.2	0.89	0.924
607	5f3ee36d0306de1a411882a5	0.0	0.04723	1.9204	1.0	1.0	0.89	0.3569006894140771	0.2	0.89	0.924
608	5f3ee36d0306de1a411882a5	0.0	-0.04723	1.6852	0.0	1.0	-0.89	0.3569006894140771	0.2	0.89	-0.924
609	5f3ee36d0306de1a411882a5	0.0	0.01889	0.9162	0.0	0.0	0.14	0.3569006894140771	0.2	0.14	0.1482
610	5f3ee36d0306de1a411882a5	0.2	-0.05174	1.0406	0.0	1.0	-0.89	0.3569006894140771	0.2	0.89	-0.924
611	5f3ee36d0306de1a411882a5	0.0	-0.01889	0.969	0.0	1.0	-0.14	0.3569006894140771	0.2	0.14	-0.1482
612	5f3ee36d0306de1a411882a5	0.2	0.02069	1.1496	1.0	1.0	0.14	0.3569006894140771	0.2	0.14	0.1482
613	5f3ee36d0306de1a411882a5	0.2	0.05174	0.8633	1.0	1.0	0.89	0.3569006894140771	0.2	0.89	0.924
614	5f3ee36d0306de1a411882a5	0.0	-0.01889	0.9658	1.0	0.0	-0.14	0.3569006894140771	0.2	0.14	-0.1482
615	5f3ee36d0306de1a411882a5	0.0	0.04723	1.1284	1.0	1.0	0.89	0.3569006894140771	0.2	0.89	0.924
616	5f3ee36d0306de1a411882a5	-0.2	-0.04224	1.2139	0.0	1.0	-0.89	0.3569006894140771	0.2	0.89	-0.924
617	5f3ee36d0306de1a411882a5	0.2	-0.05174	1.8631	0.0	1.0	-0.89	0.3569006894140771	0.2	0.89	-0.924
618	5f3ee36d0306de1a411882a5	-0.2	0.04224	1.2534	1.0	1.0	0.89	0.3569006894140771	0.2	0.89	0.924
619	5f3ee36d0306de1a411882a5	0.0	0.01889	1.6213	1.0	1.0	0.14	0.3569006894140771	0.2	0.14	0.1482
620	5f3ee36d0306de1a411882a5	0.2	-0.02069	1.7572	0.0	1.0	-0.14	0.3569006894140771	0.2	0.14	-0.1482
621	5f3ee36d0306de1a411882a5	0.0	-0.04723	1.6897	0.0	1.0	-0.89	0.3569006894140771	0.2	0.89	-0.924
622	5f3ee36d0306de1a411882a5	-0.2	0.0169	2.8877	1.0	1.0	0.14	0.3569006894140771	0.2	0.14	0.1482
623	5f3ee36d0306de1a411882a5	-0.2	-0.0169	1.421	0.0	1.0	-0.14	0.3569006894140771	0.2	0.14	-0.1482
624	5f3ee36d0306de1a411882a5	0.2	0.02069	1.5901	1.0	1.0	0.14	0.3569006894140771	0.2	0.14	0.1482
625	5f3ee36d0306de1a411882a5	0.2	0.05174	2.8563	1.0	1.0	0.89	0.3569006894140771	0.2	0.89	0.924
626	5f3ee36d0306de1a411882a5	0.0	0.01889	3.9914	0.0	0.0	0.14	0.3569006894140771	0.2	0.14	0.1482
627	5f3ee36d0306de1a411882a5	-0.2	-0.04224	2.729	0.0	1.0	-0.89	0.3569006894140771	0.2	0.89	-0.924
628	5f3ee36d0306de1a411882a5	0.2	0.02069	2.6061	1.0	1.0	0.14	0.3569006894140771	0.2	0.14	0.1482
629	5f3ee36d0306de1a411882a5	0.0	-0.01889	1.9755	0.0	1.0	-0.14	0.3569006894140771	0.2	0.14	-0.1482
630	5f3ee36d0306de1a411882a5	-0.2	0.04224	2.7218	1.0	1.0	0.89	0.3569006894140771	0.2	0.89	0.924
631	5f3ee36d0306de1a411882a5	-0.2	-0.0169	2.5109	0.0	1.0	-0.14	0.3569006894140771	0.2	0.14	-0.1482
632	5f3ee36d0306de1a411882a5	0.0	-0.04723	1.82	0.0	1.0	-0.89	0.3569006894140771	0.2	0.89	-0.924
633	5f3ee36d0306de1a411882a5	-0.2	0.0169	3.1577	1.0	1.0	0.14	0.3569006894140771	0.2	0.14	0.1482
634	5f3ee36d0306de1a411882a5	0.2	-0.02069	2.8001	0.0	1.0	-0.14	0.3569006894140771	0.2	0.14	-0.1482
635	5f3ee36d0306de1a411882a5	0.0	0.04723	1.7058	1.0	1.0	0.89	0.3569006894140771	0.2	0.89	0.924
636	5f3ee36d0306de1a411882a5	0.2	-0.05174	1.3351	0.0	1.0	-0.89	0.3569006894140771	0.2	0.89	-0.924
637	5f3ee36d0306de1a411882a5	0.2	0.02069	1.7628	0.0	0.0	0.14	0.3569006894140771	0.2	0.14	0.1482
638	5f3ee36d0306de1a411882a5	-0.2	-0.04224	4.1011	0.0	1.0	-0.89	0.3569006894140771	0.2	0.89	-0.924
639	5f3ee36d0306de1a411882a5	0.0	0.04723	1.4273	1.0	1.0	0.89	0.3569006894140771	0.2	0.89	0.924
640	5f3ee36d0306de1a411882a5	0.0	-0.04723	1.7561	0.0	1.0	-0.89	0.3569006894140771	0.2	0.89	-0.924
641	5f3ee36d0306de1a411882a5	-0.2	-0.0169	3.4001	0.0	1.0	-0.14	0.3569006894140771	0.2	0.14	-0.1482
642	5f3ee36d0306de1a411882a5	-0.2	0.04224	2.6495	1.0	1.0	0.89	0.3569006894140771	0.2	0.89	0.924
643	5f3ee36d0306de1a411882a5	-0.2	0.0169	2.2882	0.0	0.0	0.14	0.3569006894140771	0.2	0.14	0.1482
644	5f3ee36d0306de1a411882a5	0.0	0.01889	3.1498	1.0	1.0	0.14	0.3569006894140771	0.2	0.14	0.1482
645	5f3ee36d0306de1a411882a5	0.2	-0.02069	4.273	0.0	1.0	-0.14	0.3569006894140771	0.2	0.14	-0.1482
646	5f3ee36d0306de1a411882a5	0.0	-0.01889	1.7203	0.0	1.0	-0.14	0.3569006894140771	0.2	0.14	-0.1482
647	5f3ee36d0306de1a411882a5	0.2	-0.05174	1.9667	0.0	1.0	-0.89	0.3569006894140771	0.2	0.89	-0.924
648	5f3ee36d0306de1a411882a5	0.2	0.05174	1.6807	1.0	1.0	0.89	0.3569006894140771	0.2	0.89	0.924
649	5f3ee36d0306de1a411882a5	0.2	-0.02069	1.4328	0.0	1.0	-0.14	0.3569006894140771	0.2	0.14	-0.1482
650	5f3ee36d0306de1a411882a5	-0.2	0.04224	2.1028	1.0	1.0	0.89	0.3569006894140771	0.2	0.89	0.924
651	5f3ee36d0306de1a411882a5	0.0	0.01889	1.6604	1.0	1.0	0.14	0.3569006894140771	0.2	0.14	0.1482
652	5f3ee36d0306de1a411882a5	0.2	0.02069	3.6995	1.0	1.0	0.14	0.3569006894140771	0.2	0.14	0.1482
653	5f3ee36d0306de1a411882a5	-0.2	-0.04224	3.8245	0.0	1.0	-0.89	0.3569006894140771	0.2	0.89	-0.924
654	5f3ee36d0306de1a411882a5	0.0	-0.04723	3.1935	0.0	1.0	-0.89	0.3569006894140771	0.2	0.89	-0.924
655	5f3ee36d0306de1a411882a5	0.0	0.04723	1.2989	1.0	1.0	0.89	0.3569006894140771	0.2	0.89	0.924
656	5f3ee36d0306de1a411882a5	-0.2	0.0169	1.801	1.0	1.0	0.14	0.3569006894140771	0.2	0.14	0.1482
657	5f3ee36d0306de1a411882a5	0.0	-0.01889	2.6024	1.0	0.0	-0.14	0.3569006894140771	0.2	0.14	-0.1482
658	5f3ee36d0306de1a411882a5	-0.2	-0.0169	3.603	0.0	1.0	-0.14	0.3569006894140771	0.2	0.14	-0.1482
659	5f3ee36d0306de1a411882a5	0.2	0.05174	1.1818	1.0	1.0	0.89	0.3569006894140771	0.2	0.89	0.924
660	5f3ee36d0306de1a411882a5	0.2	-0.05174	1.2488	0.0	1.0	-0.89	0.3569006894140771	0.2	0.89	-0.924
661	5f3ee36d0306de1a411882a5	0.2	-0.02069	1.087	0.0	1.0	-0.14	0.3569006894140771	0.2	0.14	-0.1482
662	5f3ee36d0306de1a411882a5	-0.2	-0.0169	1.2689	0.0	1.0	-0.14	0.3569006894140771	0.2	0.14	-0.1482
663	5f3ee36d0306de1a411882a5	0.2	-0.05174	1.5498	0.0	1.0	-0.89	0.3569006894140771	0.2	0.89	-0.924
664	5f3ee36d0306de1a411882a5	0.0	0.04723	1.2948	1.0	1.0	0.89	0.3569006894140771	0.2	0.89	0.924
665	5f3ee36d0306de1a411882a5	0.0	0.01889	1.9008	1.0	1.0	0.14	0.3569006894140771	0.2	0.14	0.1482
666	5f3ee36d0306de1a411882a5	-0.2	0.04224	2.5162	1.0	1.0	0.89	0.3569006894140771	0.2	0.89	0.924
667	5f3ee36d0306de1a411882a5	0.0	-0.01889	1.6706	1.0	0.0	-0.14	0.3569006894140771	0.2	0.14	-0.1482
668	5f3ee36d0306de1a411882a5	-0.2	-0.04224	2.0128	0.0	1.0	-0.89	0.3569006894140771	0.2	0.89	-0.924
669	5f3ee36d0306de1a411882a5	-0.2	0.0169	1.8494	1.0	1.0	0.14	0.3569006894140771	0.2	0.14	0.1482
670	5f3ee36d0306de1a411882a5	0.0	-0.04723	2.0302	0.0	1.0	-0.89	0.3569006894140771	0.2	0.89	-0.924
671	5f3ee36d0306de1a411882a5	0.2	0.02069	1.6791	1.0	1.0	0.14	0.3569006894140771	0.2	0.14	0.1482
672	5f3ee36d0306de1a411882a5	0.2	0.05174	1.5255	0.0	0.0	0.89	0.3569006894140771	0.2	0.89	0.924
673	5f3ee36d0306de1a411882a5	0.0	0.01889	2.1697	1.0	1.0	0.14	0.3569006894140771	0.2	0.14	0.1482
674	5f3ee36d0306de1a411882a5	0.0	-0.04723	4.3883	0.0	1.0	-0.89	0.3569006894140771	0.2	0.89	-0.924
675	5f3ee36d0306de1a411882a5	0.2	0.02069	1.7994	1.0	1.0	0.14	0.3569006894140771	0.2	0.14	0.1482
676	5f3ee36d0306de1a411882a5	0.2	-0.05174	1.0395	0.0	1.0	-0.89	0.3569006894140771	0.2	0.89	-0.924
677	5f3ee36d0306de1a411882a5	0.2	-0.02069	0.8324	0.0	1.0	-0.14	0.3569006894140771	0.2	0.14	-0.1482
678	5f3ee36d0306de1a411882a5	0.0	0.04723	1.1517	1.0	1.0	0.89	0.3569006894140771	0.2	0.89	0.924
679	5f3ee36d0306de1a411882a5	0.0	-0.01889	0.8832	0.0	1.0	-0.14	0.3569006894140771	0.2	0.14	-0.1482
680	5f3ee36d0306de1a411882a5	-0.2	-0.04224	1.1778	0.0	1.0	-0.89	0.3569006894140771	0.2	0.89	-0.924
681	5f3ee36d0306de1a411882a5	-0.2	0.0169	1.5559	1.0	1.0	0.14	0.3569006894140771	0.2	0.14	0.1482
682	5f3ee36d0306de1a411882a5	-0.2	0.04224	1.4328	1.0	1.0	0.89	0.3569006894140771	0.2	0.89	0.924
683	5f3ee36d0306de1a411882a5	-0.2	-0.0169	1.359	0.0	1.0	-0.14	0.3569006894140771	0.2	0.14	-0.1482
684	5f3ee36d0306de1a411882a5	0.2	0.05174	1.0909	1.0	1.0	0.89	0.3569006894140771	0.2	0.89	0.924
685	5f3ee36d0306de1a411882a5	-0.2	-0.04224	1.7928	0.0	1.0	-0.89	0.3569006894140771	0.2	0.89	-0.924
686	5f3ee36d0306de1a411882a5	0.2	-0.02069	1.7464	1.0	0.0	-0.14	0.3569006894140771	0.2	0.14	-0.1482
687	5f3ee36d0306de1a411882a5	-0.2	0.0169	1.9175	0.0	0.0	0.14	0.3569006894140771	0.2	0.14	0.1482
688	5f3ee36d0306de1a411882a5	-0.2	-0.0169	1.7868	0.0	1.0	-0.14	0.3569006894140771	0.2	0.14	-0.1482
689	5f3ee36d0306de1a411882a5	0.0	0.01889	2.1168	1.0	1.0	0.14	0.3569006894140771	0.2	0.14	0.1482
690	5f3ee36d0306de1a411882a5	-0.2	0.04224	1.3781	1.0	1.0	0.89	0.3569006894140771	0.2	0.89	0.924
691	5f3ee36d0306de1a411882a5	0.2	0.02069	1.7835	1.0	1.0	0.14	0.3569006894140771	0.2	0.14	0.1482
692	5f3ee36d0306de1a411882a5	0.2	-0.05174	1.0868	0.0	1.0	-0.89	0.3569006894140771	0.2	0.89	-0.924
693	5f3ee36d0306de1a411882a5	0.2	0.05174	1.0053	0.0	0.0	0.89	0.3569006894140771	0.2	0.89	0.924
694	5f3ee36d0306de1a411882a5	0.0	-0.04723	1.8789	0.0	1.0	-0.89	0.3569006894140771	0.2	0.89	-0.924
695	5f3ee36d0306de1a411882a5	0.0	-0.01889	1.485	1.0	0.0	-0.14	0.3569006894140771	0.2	0.14	-0.1482
696	5f3ee36d0306de1a411882a5	0.0	0.04723	1.435	1.0	1.0	0.89	0.3569006894140771	0.2	0.89	0.924
697	5f3ee36d0306de1a411882a5	0.0	0.01889	2.7871	1.0	1.0	0.14	0.3569006894140771	0.2	0.14	0.1482
698	5f3ee36d0306de1a411882a5	0.2	0.05174	1.9015	1.0	1.0	0.89	0.3569006894140771	0.2	0.89	0.924
699	5f3ee36d0306de1a411882a5	0.0	-0.04723	1.6585	0.0	1.0	-0.89	0.3569006894140771	0.2	0.89	-0.924
700	5f3ee36d0306de1a411882a5	-0.2	-0.0169	1.6097	0.0	1.0	-0.14	0.3569006894140771	0.2	0.14	-0.1482
701	5f3ee36d0306de1a411882a5	0.2	0.02069	1.835	1.0	1.0	0.14	0.3569006894140771	0.2	0.14	0.1482
702	5f3ee36d0306de1a411882a5	-0.2	-0.04224	1.9871	0.0	1.0	-0.89	0.3569006894140771	0.2	0.89	-0.924
703	5f3ee36d0306de1a411882a5	-0.2	0.04224	1.917	1.0	1.0	0.89	0.3569006894140771	0.2	0.89	0.924
704	5f3ee36d0306de1a411882a5	0.2	-0.02069	1.4575	1.0	0.0	-0.14	0.3569006894140771	0.2	0.14	-0.1482
705	5f3ee36d0306de1a411882a5	0.0	-0.01889	0.6253	0.0	1.0	-0.14	0.3569006894140771	0.2	0.14	-0.1482
706	5f3ee36d0306de1a411882a5	0.0	0.04723	1.0494	1.0	1.0	0.89	0.3569006894140771	0.2	0.89	0.924
707	5f3ee36d0306de1a411882a5	-0.2	0.0169	0.9931	1.0	1.0	0.14	0.3569006894140771	0.2	0.14	0.1482
708	5f3ee36d0306de1a411882a5	0.2	-0.05174	1.0514	0.0	1.0	-0.89	0.3569006894140771	0.2	0.89	-0.924
709	5f3ee36d0306de1a411882a5	0.0	-0.01889	1.4105	1.0	0.0	-0.14	0.3569006894140771	0.2	0.14	-0.1482
710	5f3ee36d0306de1a411882a5	0.0	-0.04723	0.9717	0.0	1.0	-0.89	0.3569006894140771	0.2	0.89	-0.924
711	5f3ee36d0306de1a411882a5	0.2	0.02069	1.5107	1.0	1.0	0.14	0.3569006894140771	0.2	0.14	0.1482
712	5f3ee36d0306de1a411882a5	0.0	0.04723	1.2115	1.0	1.0	0.89	0.3569006894140771	0.2	0.89	0.924
713	5f3ee36d0306de1a411882a5	0.0	0.01889	1.5258	1.0	1.0	0.14	0.3569006894140771	0.2	0.14	0.1482
714	5f3ee36d0306de1a411882a5	-0.2	0.04224	2.1697	1.0	1.0	0.89	0.3569006894140771	0.2	0.89	0.924
715	5f3ee36d0306de1a411882a5	0.2	-0.02069	1.5004	0.0	1.0	-0.14	0.3569006894140771	0.2	0.14	-0.1482
716	5f3ee36d0306de1a411882a5	0.2	-0.05174	1.2582	0.0	1.0	-0.89	0.3569006894140771	0.2	0.89	-0.924
717	5f3ee36d0306de1a411882a5	-0.2	-0.0169	3.7057	0.0	1.0	-0.14	0.3569006894140771	0.2	0.14	-0.1482
718	5f3ee36d0306de1a411882a5	0.2	0.05174	1.8161	1.0	1.0	0.89	0.3569006894140771	0.2	0.89	0.924
719	5f3ee36d0306de1a411882a5	-0.2	0.0169	3.9516	1.0	1.0	0.14	0.3569006894140771	0.2	0.14	0.1482
720	5f3ee36d0306de1a411882a5	-0.2	-0.04224	1.3062	0.0	1.0	-0.89	0.3569006894140771	0.2	0.89	-0.924
721	5f3ee36d0306de1a411882a5	-0.2	0.0169	1.0001	1.0	1.0	0.14	0.3569006894140771	0.2	0.14	0.1482
722	5f3ee36d0306de1a411882a5	0.0	0.01889	1.5299	1.0	1.0	0.14	0.3569006894140771	0.2	0.14	0.1482
723	5f3ee36d0306de1a411882a5	-0.2	0.04224	2.0057	1.0	1.0	0.89	0.3569006894140771	0.2	0.89	0.924
724	5f3ee36d0306de1a411882a5	0.2	0.05174	1.1754	1.0	1.0	0.89	0.3569006894140771	0.2	0.89	0.924
725	5f3ee36d0306de1a411882a5	0.0	-0.01889	2.2749	0.0	1.0	-0.14	0.3569006894140771	0.2	0.14	-0.1482
726	5f3ee36d0306de1a411882a5	-0.2	-0.04224	7.4563	0.0	1.0	-0.89	0.3569006894140771	0.2	0.89	-0.924
727	5f3ee36d0306de1a411882a5	-0.2	-0.0169	2.4952	0.0	1.0	-0.14	0.3569006894140771	0.2	0.14	-0.1482
728	5f3ee36d0306de1a411882a5	0.0	0.04723	10.1904	1.0	1.0	0.89	0.3569006894140771	0.2	0.89	0.924
729	5f3ee36d0306de1a411882a5	0.2	-0.02069	1.3439	1.0	0.0	-0.14	0.3569006894140771	0.2	0.14	-0.1482
730	5f3ee36d0306de1a411882a5	0.2	-0.05174	3.1324	0.0	1.0	-0.89	0.3569006894140771	0.2	0.89	-0.924
731	5f3ee36d0306de1a411882a5	0.0	-0.04723	2.8878	0.0	1.0	-0.89	0.3569006894140771	0.2	0.89	-0.924
732	5f3ee36d0306de1a411882a5	0.2	0.02069	2.6864	1.0	1.0	0.14	0.3569006894140771	0.2	0.14	0.1482
733	5f3ee36d0306de1a411882a5	-0.2	-0.0169	2.2121	0.0	1.0	-0.14	0.3569006894140771	0.2	0.14	-0.1482
734	5f3ee36d0306de1a411882a5	0.0	-0.01889	3.0694	0.0	1.0	-0.14	0.3569006894140771	0.2	0.14	-0.1482
735	5f3ee36d0306de1a411882a5	0.2	-0.02069	1.8369	1.0	0.0	-0.14	0.3569006894140771	0.2	0.14	-0.1482
736	5f3ee36d0306de1a411882a5	-0.2	0.04224	8.1396	1.0	1.0	0.89	0.3569006894140771	0.2	0.89	0.924
737	5f3ee36d0306de1a411882a5	-0.2	0.0169	2.0234	1.0	1.0	0.14	0.3569006894140771	0.2	0.14	0.1482
738	5f3ee36d0306de1a411882a5	0.0	-0.04723	5.0166	0.0	1.0	-0.89	0.3569006894140771	0.2	0.89	-0.924
739	5f3ee36d0306de1a411882a5	0.0	0.04723	4.8993	1.0	1.0	0.89	0.3569006894140771	0.2	0.89	0.924
740	5f3ee36d0306de1a411882a5	0.2	0.02069	1.3346	1.0	1.0	0.14	0.3569006894140771	0.2	0.14	0.1482
741	5f3ee36d0306de1a411882a5	0.0	0.01889	6.1326	0.0	0.0	0.14	0.3569006894140771	0.2	0.14	0.1482
742	5f3ee36d0306de1a411882a5	0.2	-0.05174	1.8152	0.0	1.0	-0.89	0.3569006894140771	0.2	0.89	-0.924
743	5f3ee36d0306de1a411882a5	0.2	0.05174	3.112	1.0	1.0	0.89	0.3569006894140771	0.2	0.89	0.924
744	5f3ee36d0306de1a411882a5	-0.2	-0.04224	3.6208	0.0	1.0	-0.89	0.3569006894140771	0.2	0.89	-0.924
745	5f3ee36d0306de1a411882a5	0.2	0.05174	6.3738	1.0	1.0	0.89	0.3569006894140771	0.2	0.89	0.924
746	5f3ee36d0306de1a411882a5	0.0	-0.04723	2.2659	0.0	1.0	-0.89	0.3569006894140771	0.2	0.89	-0.924
747	5f3ee36d0306de1a411882a5	0.2	0.02069	1.7351	1.0	1.0	0.14	0.3569006894140771	0.2	0.14	0.1482
748	5f3ee36d0306de1a411882a5	0.0	0.01889	2.7324	1.0	1.0	0.14	0.3569006894140771	0.2	0.14	0.1482
749	5f3ee36d0306de1a411882a5	0.2	-0.05174	2.1754	1.0	0.0	-0.89	0.3569006894140771	0.2	0.89	-0.924
750	5f3ee36d0306de1a411882a5	0.0	0.04723	1.0731	0.0	0.0	0.89	0.3569006894140771	0.2	0.89	0.924
751	5f3ee36d0306de1a411882a5	-0.2	-0.0169	0.9528	0.0	1.0	-0.14	0.3569006894140771	0.2	0.14	-0.1482
752	5f3ee36d0306de1a411882a5	-0.2	-0.04224	1.02	0.0	1.0	-0.89	0.3569006894140771	0.2	0.89	-0.924
753	5f3ee36d0306de1a411882a5	-0.2	0.0169	1.8528	1.0	1.0	0.14	0.3569006894140771	0.2	0.14	0.1482
754	5f3ee36d0306de1a411882a5	0.2	-0.02069	2.0198	0.0	1.0	-0.14	0.3569006894140771	0.2	0.14	-0.1482
755	5f3ee36d0306de1a411882a5	0.0	-0.01889	0.9666	0.0	1.0	-0.14	0.3569006894140771	0.2	0.14	-0.1482
756	5f3ee36d0306de1a411882a5	-0.2	0.04224	1.0391	1.0	1.0	0.89	0.3569006894140771	0.2	0.89	0.924
757	5f3ee36d0306de1a411882a5	0.2	-0.05174	1.3197	0.0	1.0	-0.89	0.3569006894140771	0.2	0.89	-0.924
758	5f3ee36d0306de1a411882a5	0.0	-0.04723	1.6282	0.0	1.0	-0.89	0.3569006894140771	0.2	0.89	-0.924
759	5f3ee36d0306de1a411882a5	-0.2	-0.0169	1.7091	0.0	1.0	-0.14	0.3569006894140771	0.2	0.14	-0.1482
760	5f3ee36d0306de1a411882a5	0.2	-0.02069	1.1866	0.0	1.0	-0.14	0.3569006894140771	0.2	0.14	-0.1482
761	5f3ee36d0306de1a411882a5	0.0	0.01889	1.1331	1.0	1.0	0.14	0.3569006894140771	0.2	0.14	0.1482
762	5f3ee36d0306de1a411882a5	-0.2	0.04224	0.609	1.0	1.0	0.89	0.3569006894140771	0.2	0.89	0.924
763	5f3ee36d0306de1a411882a5	0.2	0.05174	0.5296	1.0	1.0	0.89	0.3569006894140771	0.2	0.89	0.924
764	5f3ee36d0306de1a411882a5	0.0	-0.01889	1.9108	0.0	1.0	-0.14	0.3569006894140771	0.2	0.14	-0.1482
765	5f3ee36d0306de1a411882a5	-0.2	0.0169	1.0832	1.0	1.0	0.14	0.3569006894140771	0.2	0.14	0.1482
766	5f3ee36d0306de1a411882a5	0.2	0.02069	1.2418	0.0	0.0	0.14	0.3569006894140771	0.2	0.14	0.1482
767	5f3ee36d0306de1a411882a5	0.0	0.04723	1.3208	0.0	0.0	0.89	0.3569006894140771	0.2	0.89	0.924
768	5f3ee36d0306de1a411882a5	-0.2	-0.04224	0.974	0.0	1.0	-0.89	0.3569006894140771	0.2	0.89	-0.924
1	6154b3a7e4bc93e1ce93c6bc	0.0	-0.04408	4.0543	0.0	1.0	-0.78	0.3108489875541962	0.2	0.78	-0.924
2	6154b3a7e4bc93e1ce93c6bc	0.2	0.01931	1.1819	1.0	1.0	0.12	0.3108489875541962	0.2	0.12	0.1482
3	6154b3a7e4bc93e1ce93c6bc	0.0	0.04408	2.4186	1.0	1.0	0.78	0.3108489875541962	0.2	0.78	0.924
4	6154b3a7e4bc93e1ce93c6bc	0.0	0.01763	1.0258	1.0	1.0	0.12	0.3108489875541962	0.2	0.12	0.1482
5	6154b3a7e4bc93e1ce93c6bc	0.0	-0.01763	2.1528	0.0	1.0	-0.12	0.3108489875541962	0.2	0.12	-0.1482
6	6154b3a7e4bc93e1ce93c6bc	-0.2	-0.03942	2.3015	0.0	1.0	-0.78	0.3108489875541962	0.2	0.78	-0.924
7	6154b3a7e4bc93e1ce93c6bc	-0.2	0.03942	2.5313	1.0	1.0	0.78	0.3108489875541962	0.2	0.78	0.924
8	6154b3a7e4bc93e1ce93c6bc	0.2	-0.01931	2.5534	0.0	1.0	-0.12	0.3108489875541962	0.2	0.12	-0.1482
9	6154b3a7e4bc93e1ce93c6bc	0.2	-0.04828	1.9699	0.0	1.0	-0.78	0.3108489875541962	0.2	0.78	-0.924
10	6154b3a7e4bc93e1ce93c6bc	-0.2	0.01577	3.596	1.0	1.0	0.12	0.3108489875541962	0.2	0.12	0.1482
11	6154b3a7e4bc93e1ce93c6bc	-0.2	-0.01577	3.4704	0.0	1.0	-0.12	0.3108489875541962	0.2	0.12	-0.1482
12	6154b3a7e4bc93e1ce93c6bc	0.2	0.04828	3.67	1.0	1.0	0.78	0.3108489875541962	0.2	0.78	0.924
13	6154b3a7e4bc93e1ce93c6bc	0.0	0.01763	2.8818	1.0	1.0	0.12	0.3108489875541962	0.2	0.12	0.1482
14	6154b3a7e4bc93e1ce93c6bc	0.2	-0.01931	2.8059	0.0	1.0	-0.12	0.3108489875541962	0.2	0.12	-0.1482
15	6154b3a7e4bc93e1ce93c6bc	-0.2	0.01577	3.6984	1.0	1.0	0.12	0.3108489875541962	0.2	0.12	0.1482
16	6154b3a7e4bc93e1ce93c6bc	0.2	-0.04828	4.8716	0.0	1.0	-0.78	0.3108489875541962	0.2	0.78	-0.924
17	6154b3a7e4bc93e1ce93c6bc	-0.2	0.03942	3.6418	1.0	1.0	0.78	0.3108489875541962	0.2	0.78	0.924
18	6154b3a7e4bc93e1ce93c6bc	0.0	-0.04408	3.3717	0.0	1.0	-0.78	0.3108489875541962	0.2	0.78	-0.924
19	6154b3a7e4bc93e1ce93c6bc	-0.2	-0.01577	2.942	0.0	1.0	-0.12	0.3108489875541962	0.2	0.12	-0.1482
20	6154b3a7e4bc93e1ce93c6bc	0.2	0.04828	2.7034	1.0	1.0	0.78	0.3108489875541962	0.2	0.78	0.924
21	6154b3a7e4bc93e1ce93c6bc	-0.2	-0.03942	2.8533	0.0	1.0	-0.78	0.3108489875541962	0.2	0.78	-0.924
22	6154b3a7e4bc93e1ce93c6bc	0.2	0.01931	2.5737	1.0	1.0	0.12	0.3108489875541962	0.2	0.12	0.1482
23	6154b3a7e4bc93e1ce93c6bc	0.0	0.04408	0.9837	1.0	1.0	0.78	0.3108489875541962	0.2	0.78	0.924
24	6154b3a7e4bc93e1ce93c6bc	0.0	-0.01763	3.6932	1.0	0.0	-0.12	0.3108489875541962	0.2	0.12	-0.1482
25	6154b3a7e4bc93e1ce93c6bc	0.0	-0.04408	1.6684	0.0	1.0	-0.78	0.3108489875541962	0.2	0.78	-0.924
26	6154b3a7e4bc93e1ce93c6bc	0.2	-0.01931	6.6485	0.0	1.0	-0.12	0.3108489875541962	0.2	0.12	-0.1482
27	6154b3a7e4bc93e1ce93c6bc	-0.2	-0.03942	2.8694	0.0	1.0	-0.78	0.3108489875541962	0.2	0.78	-0.924
28	6154b3a7e4bc93e1ce93c6bc	0.0	0.01763	4.6038	1.0	1.0	0.12	0.3108489875541962	0.2	0.12	0.1482
29	6154b3a7e4bc93e1ce93c6bc	0.2	-0.04828	2.0545	0.0	1.0	-0.78	0.3108489875541962	0.2	0.78	-0.924
30	6154b3a7e4bc93e1ce93c6bc	-0.2	0.03942	2.2207	1.0	1.0	0.78	0.3108489875541962	0.2	0.78	0.924
31	6154b3a7e4bc93e1ce93c6bc	-0.2	0.01577	2.3677	1.0	1.0	0.12	0.3108489875541962	0.2	0.12	0.1482
32	6154b3a7e4bc93e1ce93c6bc	0.2	0.04828	3.8543	1.0	1.0	0.78	0.3108489875541962	0.2	0.78	0.924
33	6154b3a7e4bc93e1ce93c6bc	-0.2	-0.01577	3.2465	0.0	1.0	-0.12	0.3108489875541962	0.2	0.12	-0.1482
34	6154b3a7e4bc93e1ce93c6bc	0.2	0.01931	2.8366	1.0	1.0	0.12	0.3108489875541962	0.2	0.12	0.1482
35	6154b3a7e4bc93e1ce93c6bc	0.0	0.04408	2.3188	1.0	1.0	0.78	0.3108489875541962	0.2	0.78	0.924
36	6154b3a7e4bc93e1ce93c6bc	0.0	-0.01763	2.4007	0.0	1.0	-0.12	0.3108489875541962	0.2	0.12	-0.1482
37	6154b3a7e4bc93e1ce93c6bc	0.2	-0.04828	1.6931	0.0	1.0	-0.78	0.3108489875541962	0.2	0.78	-0.924
38	6154b3a7e4bc93e1ce93c6bc	-0.2	0.03942	2.2203	1.0	1.0	0.78	0.3108489875541962	0.2	0.78	0.924
39	6154b3a7e4bc93e1ce93c6bc	-0.2	-0.01577	3.608	0.0	1.0	-0.12	0.3108489875541962	0.2	0.12	-0.1482
40	6154b3a7e4bc93e1ce93c6bc	-0.2	0.01577	2.7785	1.0	1.0	0.12	0.3108489875541962	0.2	0.12	0.1482
41	6154b3a7e4bc93e1ce93c6bc	0.0	0.01763	2.6525	1.0	1.0	0.12	0.3108489875541962	0.2	0.12	0.1482
42	6154b3a7e4bc93e1ce93c6bc	0.0	0.04408	2.4591	1.0	1.0	0.78	0.3108489875541962	0.2	0.78	0.924
43	6154b3a7e4bc93e1ce93c6bc	0.2	-0.01931	3.1396	0.0	1.0	-0.12	0.3108489875541962	0.2	0.12	-0.1482
44	6154b3a7e4bc93e1ce93c6bc	0.0	-0.01763	3.2701	0.0	1.0	-0.12	0.3108489875541962	0.2	0.12	-0.1482
45	6154b3a7e4bc93e1ce93c6bc	0.2	0.01931	1.2918	1.0	1.0	0.12	0.3108489875541962	0.2	0.12	0.1482
46	6154b3a7e4bc93e1ce93c6bc	-0.2	-0.03942	2.2036	0.0	1.0	-0.78	0.3108489875541962	0.2	0.78	-0.924
47	6154b3a7e4bc93e1ce93c6bc	0.2	0.04828	3.3693	1.0	1.0	0.78	0.3108489875541962	0.2	0.78	0.924
48	6154b3a7e4bc93e1ce93c6bc	0.0	-0.04408	1.6795	0.0	1.0	-0.78	0.3108489875541962	0.2	0.78	-0.924
49	6154b3a7e4bc93e1ce93c6bc	0.2	0.04828	1.7358	1.0	1.0	0.78	0.3108489875541962	0.2	0.78	0.924
50	6154b3a7e4bc93e1ce93c6bc	-0.2	-0.03942	2.2527	0.0	1.0	-0.78	0.3108489875541962	0.2	0.78	-0.924
51	6154b3a7e4bc93e1ce93c6bc	0.0	-0.04408	2.886	0.0	1.0	-0.78	0.3108489875541962	0.2	0.78	-0.924
52	6154b3a7e4bc93e1ce93c6bc	0.2	-0.04828	1.4691	0.0	1.0	-0.78	0.3108489875541962	0.2	0.78	-0.924
53	6154b3a7e4bc93e1ce93c6bc	-0.2	-0.01577	3.4874	0.0	1.0	-0.12	0.3108489875541962	0.2	0.12	-0.1482
54	6154b3a7e4bc93e1ce93c6bc	-0.2	0.03942	2.622	1.0	1.0	0.78	0.3108489875541962	0.2	0.78	0.924
55	6154b3a7e4bc93e1ce93c6bc	0.0	0.01763	2.7226	1.0	1.0	0.12	0.3108489875541962	0.2	0.12	0.1482
56	6154b3a7e4bc93e1ce93c6bc	0.0	-0.01763	7.544	1.0	0.0	-0.12	0.3108489875541962	0.2	0.12	-0.1482
57	6154b3a7e4bc93e1ce93c6bc	-0.2	0.01577	2.0936	1.0	1.0	0.12	0.3108489875541962	0.2	0.12	0.1482
58	6154b3a7e4bc93e1ce93c6bc	0.0	0.04408	1.4443	1.0	1.0	0.78	0.3108489875541962	0.2	0.78	0.924
59	6154b3a7e4bc93e1ce93c6bc	0.2	-0.01931	2.1366	0.0	1.0	-0.12	0.3108489875541962	0.2	0.12	-0.1482
60	6154b3a7e4bc93e1ce93c6bc	0.2	0.01931	2.5866	1.0	1.0	0.12	0.3108489875541962	0.2	0.12	0.1482
61	6154b3a7e4bc93e1ce93c6bc	0.0	0.04408	3.521	1.0	1.0	0.78	0.3108489875541962	0.2	0.78	0.924
62	6154b3a7e4bc93e1ce93c6bc	0.0	-0.01763	4.8547	1.0	0.0	-0.12	0.3108489875541962	0.2	0.12	-0.1482
63	6154b3a7e4bc93e1ce93c6bc	-0.2	0.01577	2.7363	1.0	1.0	0.12	0.3108489875541962	0.2	0.12	0.1482
64	6154b3a7e4bc93e1ce93c6bc	-0.2	-0.01577	4.6704	0.0	1.0	-0.12	0.3108489875541962	0.2	0.12	-0.1482
65	6154b3a7e4bc93e1ce93c6bc	0.2	-0.04828	3.0656	0.0	1.0	-0.78	0.3108489875541962	0.2	0.78	-0.924
66	6154b3a7e4bc93e1ce93c6bc	-0.2	0.03942	3.3825	1.0	1.0	0.78	0.3108489875541962	0.2	0.78	0.924
67	6154b3a7e4bc93e1ce93c6bc	0.2	0.04828	2.4918	1.0	1.0	0.78	0.3108489875541962	0.2	0.78	0.924
68	6154b3a7e4bc93e1ce93c6bc	0.2	-0.01931	2.7944	1.0	0.0	-0.12	0.3108489875541962	0.2	0.12	-0.1482
69	6154b3a7e4bc93e1ce93c6bc	0.0	-0.04408	2.9035	0.0	1.0	-0.78	0.3108489875541962	0.2	0.78	-0.924
70	6154b3a7e4bc93e1ce93c6bc	0.0	0.01763	2.4193	1.0	1.0	0.12	0.3108489875541962	0.2	0.12	0.1482
71	6154b3a7e4bc93e1ce93c6bc	-0.2	-0.03942	1.5709	0.0	1.0	-0.78	0.3108489875541962	0.2	0.78	-0.924
72	6154b3a7e4bc93e1ce93c6bc	0.2	0.01931	1.6025	1.0	1.0	0.12	0.3108489875541962	0.2	0.12	0.1482
73	6154b3a7e4bc93e1ce93c6bc	0.2	0.01931	1.8336	1.0	1.0	0.12	0.3108489875541962	0.2	0.12	0.1482
74	6154b3a7e4bc93e1ce93c6bc	-0.2	-0.01577	2.5551	0.0	1.0	-0.12	0.3108489875541962	0.2	0.12	-0.1482
75	6154b3a7e4bc93e1ce93c6bc	-0.2	-0.03942	2.0011	0.0	1.0	-0.78	0.3108489875541962	0.2	0.78	-0.924
76	6154b3a7e4bc93e1ce93c6bc	-0.2	0.03942	3.285	1.0	1.0	0.78	0.3108489875541962	0.2	0.78	0.924
77	6154b3a7e4bc93e1ce93c6bc	0.0	0.01763	2.906	1.0	1.0	0.12	0.3108489875541962	0.2	0.12	0.1482
78	6154b3a7e4bc93e1ce93c6bc	0.0	-0.04408	2.6112	0.0	1.0	-0.78	0.3108489875541962	0.2	0.78	-0.924
79	6154b3a7e4bc93e1ce93c6bc	0.0	0.04408	2.8501	1.0	1.0	0.78	0.3108489875541962	0.2	0.78	0.924
80	6154b3a7e4bc93e1ce93c6bc	0.2	0.04828	2.2533	1.0	1.0	0.78	0.3108489875541962	0.2	0.78	0.924
81	6154b3a7e4bc93e1ce93c6bc	0.2	-0.04828	1.926	0.0	1.0	-0.78	0.3108489875541962	0.2	0.78	-0.924
82	6154b3a7e4bc93e1ce93c6bc	0.2	-0.01931	2.6022	1.0	0.0	-0.12	0.3108489875541962	0.2	0.12	-0.1482
83	6154b3a7e4bc93e1ce93c6bc	-0.2	0.01577	3.204	1.0	1.0	0.12	0.3108489875541962	0.2	0.12	0.1482
84	6154b3a7e4bc93e1ce93c6bc	0.0	-0.01763	3.3796	0.0	1.0	-0.12	0.3108489875541962	0.2	0.12	-0.1482
85	6154b3a7e4bc93e1ce93c6bc	-0.2	-0.01577	2.6346	0.0	1.0	-0.12	0.3108489875541962	0.2	0.12	-0.1482
86	6154b3a7e4bc93e1ce93c6bc	0.2	0.01931	3.2212	1.0	1.0	0.12	0.3108489875541962	0.2	0.12	0.1482
87	6154b3a7e4bc93e1ce93c6bc	-0.2	0.01577	2.8847	1.0	1.0	0.12	0.3108489875541962	0.2	0.12	0.1482
88	6154b3a7e4bc93e1ce93c6bc	0.0	0.01763	2.3009	1.0	1.0	0.12	0.3108489875541962	0.2	0.12	0.1482
89	6154b3a7e4bc93e1ce93c6bc	0.0	-0.01763	5.3045	1.0	0.0	-0.12	0.3108489875541962	0.2	0.12	-0.1482
90	6154b3a7e4bc93e1ce93c6bc	-0.2	-0.03942	2.4601	0.0	1.0	-0.78	0.3108489875541962	0.2	0.78	-0.924
91	6154b3a7e4bc93e1ce93c6bc	-0.2	0.03942	3.405	1.0	1.0	0.78	0.3108489875541962	0.2	0.78	0.924
92	6154b3a7e4bc93e1ce93c6bc	0.0	-0.04408	2.1344	1.0	0.0	-0.78	0.3108489875541962	0.2	0.78	-0.924
93	6154b3a7e4bc93e1ce93c6bc	0.2	-0.01931	5.1723	1.0	0.0	-0.12	0.3108489875541962	0.2	0.12	-0.1482
94	6154b3a7e4bc93e1ce93c6bc	0.2	0.04828	2.8037	1.0	1.0	0.78	0.3108489875541962	0.2	0.78	0.924
95	6154b3a7e4bc93e1ce93c6bc	0.2	-0.04828	1.6605	0.0	1.0	-0.78	0.3108489875541962	0.2	0.78	-0.924
96	6154b3a7e4bc93e1ce93c6bc	0.0	0.04408	2.2624	1.0	1.0	0.78	0.3108489875541962	0.2	0.78	0.924
97	6154b3a7e4bc93e1ce93c6bc	0.2	-0.01931	2.8162	0.0	1.0	-0.12	0.3108489875541962	0.2	0.12	-0.1482
98	6154b3a7e4bc93e1ce93c6bc	-0.2	0.03942	2.6784	1.0	1.0	0.78	0.3108489875541962	0.2	0.78	0.924
99	6154b3a7e4bc93e1ce93c6bc	-0.2	-0.03942	2.872	0.0	1.0	-0.78	0.3108489875541962	0.2	0.78	-0.924
100	6154b3a7e4bc93e1ce93c6bc	0.0	-0.04408	2.2137	0.0	1.0	-0.78	0.3108489875541962	0.2	0.78	-0.924
101	6154b3a7e4bc93e1ce93c6bc	0.2	0.01931	2.1104	1.0	1.0	0.12	0.3108489875541962	0.2	0.12	0.1482
102	6154b3a7e4bc93e1ce93c6bc	0.2	-0.04828	2.3845	0.0	1.0	-0.78	0.3108489875541962	0.2	0.78	-0.924
103	6154b3a7e4bc93e1ce93c6bc	0.2	0.04828	2.0695	1.0	1.0	0.78	0.3108489875541962	0.2	0.78	0.924
104	6154b3a7e4bc93e1ce93c6bc	-0.2	0.01577	3.4431	0.0	0.0	0.12	0.3108489875541962	0.2	0.12	0.1482
105	6154b3a7e4bc93e1ce93c6bc	-0.2	-0.01577	3.2306	0.0	1.0	-0.12	0.3108489875541962	0.2	0.12	-0.1482
106	6154b3a7e4bc93e1ce93c6bc	0.0	0.01763	4.3186	1.0	1.0	0.12	0.3108489875541962	0.2	0.12	0.1482
107	6154b3a7e4bc93e1ce93c6bc	0.0	0.04408	4.0327	1.0	1.0	0.78	0.3108489875541962	0.2	0.78	0.924
108	6154b3a7e4bc93e1ce93c6bc	0.0	-0.01763	5.5155	0.0	1.0	-0.12	0.3108489875541962	0.2	0.12	-0.1482
109	6154b3a7e4bc93e1ce93c6bc	-0.2	0.03942	4.8216	1.0	1.0	0.78	0.3108489875541962	0.2	0.78	0.924
110	6154b3a7e4bc93e1ce93c6bc	0.2	-0.01931	1.1932	0.0	1.0	-0.12	0.3108489875541962	0.2	0.12	-0.1482
111	6154b3a7e4bc93e1ce93c6bc	-0.2	-0.03942	1.5188	0.0	1.0	-0.78	0.3108489875541962	0.2	0.78	-0.924
112	6154b3a7e4bc93e1ce93c6bc	0.2	-0.04828	2.4362	0.0	1.0	-0.78	0.3108489875541962	0.2	0.78	-0.924
113	6154b3a7e4bc93e1ce93c6bc	-0.2	-0.01577	2.304	0.0	1.0	-0.12	0.3108489875541962	0.2	0.12	-0.1482
114	6154b3a7e4bc93e1ce93c6bc	0.0	-0.01763	3.1576	1.0	0.0	-0.12	0.3108489875541962	0.2	0.12	-0.1482
115	6154b3a7e4bc93e1ce93c6bc	0.0	-0.04408	2.4553	0.0	1.0	-0.78	0.3108489875541962	0.2	0.78	-0.924
116	6154b3a7e4bc93e1ce93c6bc	0.2	0.01931	3.4573	1.0	1.0	0.12	0.3108489875541962	0.2	0.12	0.1482
117	6154b3a7e4bc93e1ce93c6bc	-0.2	0.01577	2.9202	1.0	1.0	0.12	0.3108489875541962	0.2	0.12	0.1482
118	6154b3a7e4bc93e1ce93c6bc	0.0	0.04408	3.121	1.0	1.0	0.78	0.3108489875541962	0.2	0.78	0.924
119	6154b3a7e4bc93e1ce93c6bc	0.0	0.01763	3.2971	1.0	1.0	0.12	0.3108489875541962	0.2	0.12	0.1482
120	6154b3a7e4bc93e1ce93c6bc	0.2	0.04828	3.3367	1.0	1.0	0.78	0.3108489875541962	0.2	0.78	0.924
121	6154b3a7e4bc93e1ce93c6bc	0.0	0.01763	3.0707	1.0	1.0	0.12	0.3108489875541962	0.2	0.12	0.1482
122	6154b3a7e4bc93e1ce93c6bc	0.2	0.04828	2.6194	1.0	1.0	0.78	0.3108489875541962	0.2	0.78	0.924
123	6154b3a7e4bc93e1ce93c6bc	-0.2	0.03942	2.2688	1.0	1.0	0.78	0.3108489875541962	0.2	0.78	0.924
124	6154b3a7e4bc93e1ce93c6bc	-0.2	0.01577	3.8139	1.0	1.0	0.12	0.3108489875541962	0.2	0.12	0.1482
125	6154b3a7e4bc93e1ce93c6bc	-0.2	-0.03942	3.0016	0.0	1.0	-0.78	0.3108489875541962	0.2	0.78	-0.924
126	6154b3a7e4bc93e1ce93c6bc	0.0	-0.01763	1.6545	0.0	1.0	-0.12	0.3108489875541962	0.2	0.12	-0.1482
127	6154b3a7e4bc93e1ce93c6bc	0.0	-0.04408	1.335	0.0	1.0	-0.78	0.3108489875541962	0.2	0.78	-0.924
128	6154b3a7e4bc93e1ce93c6bc	-0.2	-0.01577	3.6531	0.0	1.0	-0.12	0.3108489875541962	0.2	0.12	-0.1482
129	6154b3a7e4bc93e1ce93c6bc	0.2	-0.01931	3.1708	0.0	1.0	-0.12	0.3108489875541962	0.2	0.12	-0.1482
130	6154b3a7e4bc93e1ce93c6bc	0.2	-0.04828	2.0657	0.0	1.0	-0.78	0.3108489875541962	0.2	0.78	-0.924
131	6154b3a7e4bc93e1ce93c6bc	0.2	0.01931	2.2657	1.0	1.0	0.12	0.3108489875541962	0.2	0.12	0.1482
132	6154b3a7e4bc93e1ce93c6bc	0.0	0.04408	1.4241	1.0	1.0	0.78	0.3108489875541962	0.2	0.78	0.924
133	6154b3a7e4bc93e1ce93c6bc	-0.2	-0.01577	2.2503	1.0	0.0	-0.12	0.3108489875541962	0.2	0.12	-0.1482
134	6154b3a7e4bc93e1ce93c6bc	-0.2	-0.03942	2.1484	0.0	1.0	-0.78	0.3108489875541962	0.2	0.78	-0.924
135	6154b3a7e4bc93e1ce93c6bc	0.2	-0.01931	3.0644	0.0	1.0	-0.12	0.3108489875541962	0.2	0.12	-0.1482
136	6154b3a7e4bc93e1ce93c6bc	-0.2	0.01577	3.27	1.0	1.0	0.12	0.3108489875541962	0.2	0.12	0.1482
137	6154b3a7e4bc93e1ce93c6bc	0.0	0.01763	2.3506	1.0	1.0	0.12	0.3108489875541962	0.2	0.12	0.1482
138	6154b3a7e4bc93e1ce93c6bc	0.2	-0.04828	0.9849	0.0	1.0	-0.78	0.3108489875541962	0.2	0.78	-0.924
139	6154b3a7e4bc93e1ce93c6bc	0.2	0.01931	3.0483	1.0	1.0	0.12	0.3108489875541962	0.2	0.12	0.1482
140	6154b3a7e4bc93e1ce93c6bc	0.0	-0.01763	3.3023	1.0	0.0	-0.12	0.3108489875541962	0.2	0.12	-0.1482
141	6154b3a7e4bc93e1ce93c6bc	0.0	-0.04408	0.8665	0.0	1.0	-0.78	0.3108489875541962	0.2	0.78	-0.924
142	6154b3a7e4bc93e1ce93c6bc	0.0	0.04408	2.5022	1.0	1.0	0.78	0.3108489875541962	0.2	0.78	0.924
143	6154b3a7e4bc93e1ce93c6bc	-0.2	0.03942	2.5384	1.0	1.0	0.78	0.3108489875541962	0.2	0.78	0.924
144	6154b3a7e4bc93e1ce93c6bc	0.2	0.04828	2.3868	1.0	1.0	0.78	0.3108489875541962	0.2	0.78	0.924
145	6154b3a7e4bc93e1ce93c6bc	-0.2	-0.03942	2.8373	0.0	1.0	-0.78	0.3108489875541962	0.2	0.78	-0.924
146	6154b3a7e4bc93e1ce93c6bc	0.2	0.04828	2.1859	1.0	1.0	0.78	0.3108489875541962	0.2	0.78	0.924
147	6154b3a7e4bc93e1ce93c6bc	0.2	0.01931	3.0529	0.0	0.0	0.12	0.3108489875541962	0.2	0.12	0.1482
148	6154b3a7e4bc93e1ce93c6bc	0.0	-0.04408	3.1546	0.0	1.0	-0.78	0.3108489875541962	0.2	0.78	-0.924
149	6154b3a7e4bc93e1ce93c6bc	-0.2	-0.01577	4.2718	0.0	1.0	-0.12	0.3108489875541962	0.2	0.12	-0.1482
150	6154b3a7e4bc93e1ce93c6bc	0.0	-0.01763	2.4689	0.0	1.0	-0.12	0.3108489875541962	0.2	0.12	-0.1482
151	6154b3a7e4bc93e1ce93c6bc	0.2	-0.01931	3.838	0.0	1.0	-0.12	0.3108489875541962	0.2	0.12	-0.1482
152	6154b3a7e4bc93e1ce93c6bc	0.0	0.04408	4.638	1.0	1.0	0.78	0.3108489875541962	0.2	0.78	0.924
153	6154b3a7e4bc93e1ce93c6bc	0.0	0.01763	3.5364	1.0	1.0	0.12	0.3108489875541962	0.2	0.12	0.1482
154	6154b3a7e4bc93e1ce93c6bc	-0.2	0.01577	2.9363	1.0	1.0	0.12	0.3108489875541962	0.2	0.12	0.1482
155	6154b3a7e4bc93e1ce93c6bc	0.2	-0.04828	4.2205	1.0	0.0	-0.78	0.3108489875541962	0.2	0.78	-0.924
156	6154b3a7e4bc93e1ce93c6bc	-0.2	0.03942	2.0206	1.0	1.0	0.78	0.3108489875541962	0.2	0.78	0.924
157	6154b3a7e4bc93e1ce93c6bc	0.0	-0.01763	2.5118	0.0	1.0	-0.12	0.3108489875541962	0.2	0.12	-0.1482
158	6154b3a7e4bc93e1ce93c6bc	-0.2	0.01577	3.5208	1.0	1.0	0.12	0.3108489875541962	0.2	0.12	0.1482
159	6154b3a7e4bc93e1ce93c6bc	-0.2	-0.01577	3.463	0.0	1.0	-0.12	0.3108489875541962	0.2	0.12	-0.1482
160	6154b3a7e4bc93e1ce93c6bc	0.0	-0.04408	3.9203	0.0	1.0	-0.78	0.3108489875541962	0.2	0.78	-0.924
161	6154b3a7e4bc93e1ce93c6bc	0.2	0.01931	3.6371	1.0	1.0	0.12	0.3108489875541962	0.2	0.12	0.1482
162	6154b3a7e4bc93e1ce93c6bc	0.2	-0.01931	3.7857	0.0	1.0	-0.12	0.3108489875541962	0.2	0.12	-0.1482
163	6154b3a7e4bc93e1ce93c6bc	0.0	0.01763	1.2185	1.0	1.0	0.12	0.3108489875541962	0.2	0.12	0.1482
164	6154b3a7e4bc93e1ce93c6bc	-0.2	0.03942	0.9167	1.0	1.0	0.78	0.3108489875541962	0.2	0.78	0.924
165	6154b3a7e4bc93e1ce93c6bc	0.2	0.04828	1.3344	1.0	1.0	0.78	0.3108489875541962	0.2	0.78	0.924
166	6154b3a7e4bc93e1ce93c6bc	0.0	0.04408	1.5407	1.0	1.0	0.78	0.3108489875541962	0.2	0.78	0.924
167	6154b3a7e4bc93e1ce93c6bc	-0.2	-0.03942	0.6494	0.0	1.0	-0.78	0.3108489875541962	0.2	0.78	-0.924
168	6154b3a7e4bc93e1ce93c6bc	0.2	-0.04828	3.3319	0.0	1.0	-0.78	0.3108489875541962	0.2	0.78	-0.924
169	6154b3a7e4bc93e1ce93c6bc	-0.2	0.01577	2.2865	1.0	1.0	0.12	0.3108489875541962	0.2	0.12	0.1482
170	6154b3a7e4bc93e1ce93c6bc	0.2	0.04828	2.1476	1.0	1.0	0.78	0.3108489875541962	0.2	0.78	0.924
171	6154b3a7e4bc93e1ce93c6bc	0.2	-0.04828	0.9316	0.0	1.0	-0.78	0.3108489875541962	0.2	0.78	-0.924
172	6154b3a7e4bc93e1ce93c6bc	-0.2	-0.01577	2.0689	0.0	1.0	-0.12	0.3108489875541962	0.2	0.12	-0.1482
173	6154b3a7e4bc93e1ce93c6bc	-0.2	0.03942	2.7194	1.0	1.0	0.78	0.3108489875541962	0.2	0.78	0.924
174	6154b3a7e4bc93e1ce93c6bc	0.0	-0.04408	3.4458	0.0	1.0	-0.78	0.3108489875541962	0.2	0.78	-0.924
175	6154b3a7e4bc93e1ce93c6bc	0.2	-0.01931	0.9847	1.0	0.0	-0.12	0.3108489875541962	0.2	0.12	-0.1482
176	6154b3a7e4bc93e1ce93c6bc	0.2	0.01931	1.3002	1.0	1.0	0.12	0.3108489875541962	0.2	0.12	0.1482
177	6154b3a7e4bc93e1ce93c6bc	0.0	0.04408	2.6335	1.0	1.0	0.78	0.3108489875541962	0.2	0.78	0.924
178	6154b3a7e4bc93e1ce93c6bc	-0.2	-0.03942	4.0227	0.0	1.0	-0.78	0.3108489875541962	0.2	0.78	-0.924
179	6154b3a7e4bc93e1ce93c6bc	0.0	0.01763	2.6871	1.0	1.0	0.12	0.3108489875541962	0.2	0.12	0.1482
180	6154b3a7e4bc93e1ce93c6bc	0.0	-0.01763	3.6869	0.0	1.0	-0.12	0.3108489875541962	0.2	0.12	-0.1482
181	6154b3a7e4bc93e1ce93c6bc	0.0	-0.04408	0.9096	0.0	1.0	-0.78	0.3108489875541962	0.2	0.78	-0.924
182	6154b3a7e4bc93e1ce93c6bc	0.2	0.01931	3.7868	1.0	1.0	0.12	0.3108489875541962	0.2	0.12	0.1482
183	6154b3a7e4bc93e1ce93c6bc	0.2	-0.04828	2.2873	0.0	1.0	-0.78	0.3108489875541962	0.2	0.78	-0.924
184	6154b3a7e4bc93e1ce93c6bc	0.0	0.04408	2.8038	1.0	1.0	0.78	0.3108489875541962	0.2	0.78	0.924
185	6154b3a7e4bc93e1ce93c6bc	-0.2	-0.03942	3.4056	0.0	1.0	-0.78	0.3108489875541962	0.2	0.78	-0.924
186	6154b3a7e4bc93e1ce93c6bc	-0.2	0.03942	3.0706	1.0	1.0	0.78	0.3108489875541962	0.2	0.78	0.924
187	6154b3a7e4bc93e1ce93c6bc	0.0	-0.01763	2.6225	0.0	1.0	-0.12	0.3108489875541962	0.2	0.12	-0.1482
188	6154b3a7e4bc93e1ce93c6bc	0.2	-0.01931	3.1208	1.0	0.0	-0.12	0.3108489875541962	0.2	0.12	-0.1482
189	6154b3a7e4bc93e1ce93c6bc	-0.2	0.01577	3.0377	1.0	1.0	0.12	0.3108489875541962	0.2	0.12	0.1482
190	6154b3a7e4bc93e1ce93c6bc	0.2	0.04828	1.735	1.0	1.0	0.78	0.3108489875541962	0.2	0.78	0.924
191	6154b3a7e4bc93e1ce93c6bc	-0.2	-0.01577	2.9014	0.0	1.0	-0.12	0.3108489875541962	0.2	0.12	-0.1482
192	6154b3a7e4bc93e1ce93c6bc	0.0	0.01763	4.6553	1.0	1.0	0.12	0.3108489875541962	0.2	0.12	0.1482
193	6154b3a7e4bc93e1ce93c6bc	0.2	-0.01931	1.7047	0.0	1.0	-0.12	0.3108489875541962	0.2	0.12	-0.1482
194	6154b3a7e4bc93e1ce93c6bc	-0.2	-0.01577	2.4043	0.0	1.0	-0.12	0.3108489875541962	0.2	0.12	-0.1482
195	6154b3a7e4bc93e1ce93c6bc	0.0	-0.04408	2.5658	0.0	1.0	-0.78	0.3108489875541962	0.2	0.78	-0.924
196	6154b3a7e4bc93e1ce93c6bc	0.0	-0.01763	4.8045	0.0	1.0	-0.12	0.3108489875541962	0.2	0.12	-0.1482
197	6154b3a7e4bc93e1ce93c6bc	0.0	0.04408	0.866	1.0	1.0	0.78	0.3108489875541962	0.2	0.78	0.924
198	6154b3a7e4bc93e1ce93c6bc	0.0	0.01763	2.5535	1.0	1.0	0.12	0.3108489875541962	0.2	0.12	0.1482
199	6154b3a7e4bc93e1ce93c6bc	0.2	0.01931	1.6521	1.0	1.0	0.12	0.3108489875541962	0.2	0.12	0.1482
200	6154b3a7e4bc93e1ce93c6bc	0.2	0.04828	1.7186	1.0	1.0	0.78	0.3108489875541962	0.2	0.78	0.924
201	6154b3a7e4bc93e1ce93c6bc	-0.2	0.03942	3.0867	1.0	1.0	0.78	0.3108489875541962	0.2	0.78	0.924
202	6154b3a7e4bc93e1ce93c6bc	0.2	-0.04828	1.2349	0.0	1.0	-0.78	0.3108489875541962	0.2	0.78	-0.924
203	6154b3a7e4bc93e1ce93c6bc	-0.2	-0.03942	2.9025	0.0	1.0	-0.78	0.3108489875541962	0.2	0.78	-0.924
204	6154b3a7e4bc93e1ce93c6bc	-0.2	0.01577	4.5393	1.0	1.0	0.12	0.3108489875541962	0.2	0.12	0.1482
205	6154b3a7e4bc93e1ce93c6bc	0.2	0.01931	3.0816	1.0	1.0	0.12	0.3108489875541962	0.2	0.12	0.1482
206	6154b3a7e4bc93e1ce93c6bc	0.2	-0.04828	2.3525	0.0	1.0	-0.78	0.3108489875541962	0.2	0.78	-0.924
207	6154b3a7e4bc93e1ce93c6bc	0.0	-0.01763	1.8025	0.0	1.0	-0.12	0.3108489875541962	0.2	0.12	-0.1482
208	6154b3a7e4bc93e1ce93c6bc	0.2	-0.01931	2.2466	1.0	0.0	-0.12	0.3108489875541962	0.2	0.12	-0.1482
209	6154b3a7e4bc93e1ce93c6bc	0.0	-0.04408	2.6373	0.0	1.0	-0.78	0.3108489875541962	0.2	0.78	-0.924
210	6154b3a7e4bc93e1ce93c6bc	-0.2	0.03942	2.2197	1.0	1.0	0.78	0.3108489875541962	0.2	0.78	0.924
211	6154b3a7e4bc93e1ce93c6bc	-0.2	-0.01577	3.8911	0.0	1.0	-0.12	0.3108489875541962	0.2	0.12	-0.1482
212	6154b3a7e4bc93e1ce93c6bc	0.0	0.04408	1.7374	1.0	1.0	0.78	0.3108489875541962	0.2	0.78	0.924
213	6154b3a7e4bc93e1ce93c6bc	-0.2	-0.03942	2.0097	0.0	1.0	-0.78	0.3108489875541962	0.2	0.78	-0.924
214	6154b3a7e4bc93e1ce93c6bc	0.0	0.01763	4.058	1.0	1.0	0.12	0.3108489875541962	0.2	0.12	0.1482
215	6154b3a7e4bc93e1ce93c6bc	-0.2	0.01577	3.5192	1.0	1.0	0.12	0.3108489875541962	0.2	0.12	0.1482
216	6154b3a7e4bc93e1ce93c6bc	0.2	0.04828	2.072	1.0	1.0	0.78	0.3108489875541962	0.2	0.78	0.924
217	6154b3a7e4bc93e1ce93c6bc	0.2	-0.01931	2.0197	1.0	0.0	-0.12	0.3108489875541962	0.2	0.12	-0.1482
218	6154b3a7e4bc93e1ce93c6bc	-0.2	-0.03942	2.3014	0.0	1.0	-0.78	0.3108489875541962	0.2	0.78	-0.924
219	6154b3a7e4bc93e1ce93c6bc	0.0	0.04408	3.9216	0.0	0.0	0.78	0.3108489875541962	0.2	0.78	0.924
220	6154b3a7e4bc93e1ce93c6bc	0.2	0.01931	2.6355	1.0	1.0	0.12	0.3108489875541962	0.2	0.12	0.1482
221	6154b3a7e4bc93e1ce93c6bc	-0.2	0.03942	2.9139	1.0	1.0	0.78	0.3108489875541962	0.2	0.78	0.924
222	6154b3a7e4bc93e1ce93c6bc	0.2	-0.04828	2.1073	0.0	1.0	-0.78	0.3108489875541962	0.2	0.78	-0.924
223	6154b3a7e4bc93e1ce93c6bc	0.0	0.01763	3.203	1.0	1.0	0.12	0.3108489875541962	0.2	0.12	0.1482
224	6154b3a7e4bc93e1ce93c6bc	-0.2	-0.01577	3.6521	0.0	1.0	-0.12	0.3108489875541962	0.2	0.12	-0.1482
225	6154b3a7e4bc93e1ce93c6bc	-0.2	0.01577	1.6854	1.0	1.0	0.12	0.3108489875541962	0.2	0.12	0.1482
226	6154b3a7e4bc93e1ce93c6bc	0.0	-0.01763	3.3363	1.0	0.0	-0.12	0.3108489875541962	0.2	0.12	-0.1482
227	6154b3a7e4bc93e1ce93c6bc	0.2	0.04828	3.0709	0.0	0.0	0.78	0.3108489875541962	0.2	0.78	0.924
228	6154b3a7e4bc93e1ce93c6bc	0.0	-0.04408	3.2205	0.0	1.0	-0.78	0.3108489875541962	0.2	0.78	-0.924
229	6154b3a7e4bc93e1ce93c6bc	-0.2	-0.03942	2.6748	1.0	0.0	-0.78	0.3108489875541962	0.2	0.78	-0.924
230	6154b3a7e4bc93e1ce93c6bc	-0.2	0.01577	4.4382	1.0	1.0	0.12	0.3108489875541962	0.2	0.12	0.1482
231	6154b3a7e4bc93e1ce93c6bc	0.0	-0.04408	1.0889	0.0	1.0	-0.78	0.3108489875541962	0.2	0.78	-0.924
232	6154b3a7e4bc93e1ce93c6bc	0.0	0.01763	2.8119	1.0	1.0	0.12	0.3108489875541962	0.2	0.12	0.1482
233	6154b3a7e4bc93e1ce93c6bc	0.2	0.04828	1.0682	1.0	1.0	0.78	0.3108489875541962	0.2	0.78	0.924
234	6154b3a7e4bc93e1ce93c6bc	-0.2	-0.01577	3.9833	0.0	1.0	-0.12	0.3108489875541962	0.2	0.12	-0.1482
235	6154b3a7e4bc93e1ce93c6bc	0.2	-0.01931	2.0048	1.0	0.0	-0.12	0.3108489875541962	0.2	0.12	-0.1482
236	6154b3a7e4bc93e1ce93c6bc	-0.2	0.03942	1.0062	1.0	1.0	0.78	0.3108489875541962	0.2	0.78	0.924
237	6154b3a7e4bc93e1ce93c6bc	0.2	-0.04828	0.9618	0.0	1.0	-0.78	0.3108489875541962	0.2	0.78	-0.924
238	6154b3a7e4bc93e1ce93c6bc	0.0	0.04408	2.1701	1.0	1.0	0.78	0.3108489875541962	0.2	0.78	0.924
239	6154b3a7e4bc93e1ce93c6bc	0.2	0.01931	2.3361	1.0	1.0	0.12	0.3108489875541962	0.2	0.12	0.1482
240	6154b3a7e4bc93e1ce93c6bc	0.0	-0.01763	3.4532	0.0	1.0	-0.12	0.3108489875541962	0.2	0.12	-0.1482
241	6154b3a7e4bc93e1ce93c6bc	-0.2	-0.03942	1.7021	0.0	1.0	-0.78	0.3108489875541962	0.2	0.78	-0.924
242	6154b3a7e4bc93e1ce93c6bc	0.2	0.04828	2.4685	1.0	1.0	0.78	0.3108489875541962	0.2	0.78	0.924
243	6154b3a7e4bc93e1ce93c6bc	-0.2	-0.01577	2.2702	0.0	1.0	-0.12	0.3108489875541962	0.2	0.12	-0.1482
244	6154b3a7e4bc93e1ce93c6bc	0.0	0.01763	5.504	1.0	1.0	0.12	0.3108489875541962	0.2	0.12	0.1482
245	6154b3a7e4bc93e1ce93c6bc	-0.2	0.03942	1.9006	1.0	1.0	0.78	0.3108489875541962	0.2	0.78	0.924
246	6154b3a7e4bc93e1ce93c6bc	0.2	0.01931	1.8321	1.0	1.0	0.12	0.3108489875541962	0.2	0.12	0.1482
247	6154b3a7e4bc93e1ce93c6bc	0.0	-0.01763	5.221	1.0	0.0	-0.12	0.3108489875541962	0.2	0.12	-0.1482
248	6154b3a7e4bc93e1ce93c6bc	-0.2	0.01577	1.6416	1.0	1.0	0.12	0.3108489875541962	0.2	0.12	0.1482
249	6154b3a7e4bc93e1ce93c6bc	0.0	0.04408	3.0673	1.0	1.0	0.78	0.3108489875541962	0.2	0.78	0.924
250	6154b3a7e4bc93e1ce93c6bc	0.2	-0.01931	2.6545	0.0	1.0	-0.12	0.3108489875541962	0.2	0.12	-0.1482
251	6154b3a7e4bc93e1ce93c6bc	0.0	-0.04408	2.6029	0.0	1.0	-0.78	0.3108489875541962	0.2	0.78	-0.924
252	6154b3a7e4bc93e1ce93c6bc	0.2	-0.04828	1.6847	0.0	1.0	-0.78	0.3108489875541962	0.2	0.78	-0.924
253	6154b3a7e4bc93e1ce93c6bc	-0.2	-0.01577	1.8024	0.0	1.0	-0.12	0.3108489875541962	0.2	0.12	-0.1482
254	6154b3a7e4bc93e1ce93c6bc	0.2	0.01931	2.372	1.0	1.0	0.12	0.3108489875541962	0.2	0.12	0.1482
255	6154b3a7e4bc93e1ce93c6bc	0.2	-0.04828	1.6581	0.0	1.0	-0.78	0.3108489875541962	0.2	0.78	-0.924
256	6154b3a7e4bc93e1ce93c6bc	0.2	-0.01931	3.5035	1.0	0.0	-0.12	0.3108489875541962	0.2	0.12	-0.1482
257	6154b3a7e4bc93e1ce93c6bc	-0.2	0.01577	1.1165	1.0	1.0	0.12	0.3108489875541962	0.2	0.12	0.1482
258	6154b3a7e4bc93e1ce93c6bc	0.2	0.04828	2.066	1.0	1.0	0.78	0.3108489875541962	0.2	0.78	0.924
259	6154b3a7e4bc93e1ce93c6bc	0.0	-0.01763	2.7589	1.0	0.0	-0.12	0.3108489875541962	0.2	0.12	-0.1482
260	6154b3a7e4bc93e1ce93c6bc	-0.2	0.03942	1.0014	1.0	1.0	0.78	0.3108489875541962	0.2	0.78	0.924
261	6154b3a7e4bc93e1ce93c6bc	-0.2	-0.03942	1.3845	0.0	1.0	-0.78	0.3108489875541962	0.2	0.78	-0.924
262	6154b3a7e4bc93e1ce93c6bc	0.0	-0.04408	0.9843	0.0	1.0	-0.78	0.3108489875541962	0.2	0.78	-0.924
263	6154b3a7e4bc93e1ce93c6bc	0.0	0.04408	2.82	1.0	1.0	0.78	0.3108489875541962	0.2	0.78	0.924
264	6154b3a7e4bc93e1ce93c6bc	0.0	0.01763	4.1183	1.0	1.0	0.12	0.3108489875541962	0.2	0.12	0.1482
265	6154b3a7e4bc93e1ce93c6bc	0.0	0.01763	3.9214	1.0	1.0	0.12	0.3108489875541962	0.2	0.12	0.1482
266	6154b3a7e4bc93e1ce93c6bc	0.2	0.04828	2.086	1.0	1.0	0.78	0.3108489875541962	0.2	0.78	0.924
267	6154b3a7e4bc93e1ce93c6bc	0.2	-0.01931	2.6706	0.0	1.0	-0.12	0.3108489875541962	0.2	0.12	-0.1482
268	6154b3a7e4bc93e1ce93c6bc	0.0	0.04408	2.3784	1.0	1.0	0.78	0.3108489875541962	0.2	0.78	0.924
269	6154b3a7e4bc93e1ce93c6bc	-0.2	0.03942	1.1693	1.0	1.0	0.78	0.3108489875541962	0.2	0.78	0.924
270	6154b3a7e4bc93e1ce93c6bc	-0.2	-0.01577	0.9338	0.0	1.0	-0.12	0.3108489875541962	0.2	0.12	-0.1482
271	6154b3a7e4bc93e1ce93c6bc	0.0	-0.04408	4.0048	0.0	1.0	-0.78	0.3108489875541962	0.2	0.78	-0.924
272	6154b3a7e4bc93e1ce93c6bc	-0.2	0.01577	1.9997	1.0	1.0	0.12	0.3108489875541962	0.2	0.12	0.1482
273	6154b3a7e4bc93e1ce93c6bc	0.0	-0.01763	1.6156	0.0	1.0	-0.12	0.3108489875541962	0.2	0.12	-0.1482
274	6154b3a7e4bc93e1ce93c6bc	0.2	-0.04828	3.6792	1.0	0.0	-0.78	0.3108489875541962	0.2	0.78	-0.924
275	6154b3a7e4bc93e1ce93c6bc	0.2	0.01931	2.9368	1.0	1.0	0.12	0.3108489875541962	0.2	0.12	0.1482
276	6154b3a7e4bc93e1ce93c6bc	-0.2	-0.03942	1.4239	0.0	1.0	-0.78	0.3108489875541962	0.2	0.78	-0.924
277	6154b3a7e4bc93e1ce93c6bc	0.0	-0.01763	2.1076	0.0	1.0	-0.12	0.3108489875541962	0.2	0.12	-0.1482
278	6154b3a7e4bc93e1ce93c6bc	0.2	-0.04828	2.6034	0.0	1.0	-0.78	0.3108489875541962	0.2	0.78	-0.924
279	6154b3a7e4bc93e1ce93c6bc	-0.2	-0.03942	3.2769	0.0	1.0	-0.78	0.3108489875541962	0.2	0.78	-0.924
280	6154b3a7e4bc93e1ce93c6bc	0.2	0.04828	1.1013	1.0	1.0	0.78	0.3108489875541962	0.2	0.78	0.924
281	6154b3a7e4bc93e1ce93c6bc	0.0	-0.04408	2.7027	0.0	1.0	-0.78	0.3108489875541962	0.2	0.78	-0.924
282	6154b3a7e4bc93e1ce93c6bc	0.2	-0.01931	3.2036	0.0	1.0	-0.12	0.3108489875541962	0.2	0.12	-0.1482
283	6154b3a7e4bc93e1ce93c6bc	0.0	0.01763	1.2514	1.0	1.0	0.12	0.3108489875541962	0.2	0.12	0.1482
284	6154b3a7e4bc93e1ce93c6bc	-0.2	0.03942	3.1042	1.0	1.0	0.78	0.3108489875541962	0.2	0.78	0.924
285	6154b3a7e4bc93e1ce93c6bc	-0.2	-0.01577	2.9155	0.0	1.0	-0.12	0.3108489875541962	0.2	0.12	-0.1482
286	6154b3a7e4bc93e1ce93c6bc	-0.2	0.01577	1.9099	1.0	1.0	0.12	0.3108489875541962	0.2	0.12	0.1482
287	6154b3a7e4bc93e1ce93c6bc	0.2	0.01931	2.0525	1.0	1.0	0.12	0.3108489875541962	0.2	0.12	0.1482
288	6154b3a7e4bc93e1ce93c6bc	0.0	0.04408	3.3513	1.0	1.0	0.78	0.3108489875541962	0.2	0.78	0.924
289	6154b3a7e4bc93e1ce93c6bc	0.2	-0.04828	2.5653	0.0	1.0	-0.78	0.3108489875541962	0.2	0.78	-0.924
290	6154b3a7e4bc93e1ce93c6bc	0.0	-0.01763	1.7684	0.0	1.0	-0.12	0.3108489875541962	0.2	0.12	-0.1482
291	6154b3a7e4bc93e1ce93c6bc	0.0	-0.04408	1.5737	0.0	1.0	-0.78	0.3108489875541962	0.2	0.78	-0.924
292	6154b3a7e4bc93e1ce93c6bc	-0.2	0.01577	4.1702	0.0	0.0	0.12	0.3108489875541962	0.2	0.12	0.1482
293	6154b3a7e4bc93e1ce93c6bc	-0.2	-0.01577	2.0353	0.0	1.0	-0.12	0.3108489875541962	0.2	0.12	-0.1482
294	6154b3a7e4bc93e1ce93c6bc	0.2	0.04828	0.9679	1.0	1.0	0.78	0.3108489875541962	0.2	0.78	0.924
295	6154b3a7e4bc93e1ce93c6bc	0.0	0.04408	0.9682	1.0	1.0	0.78	0.3108489875541962	0.2	0.78	0.924
296	6154b3a7e4bc93e1ce93c6bc	0.2	0.01931	1.5677	1.0	1.0	0.12	0.3108489875541962	0.2	0.12	0.1482
297	6154b3a7e4bc93e1ce93c6bc	-0.2	0.03942	1.7672	1.0	1.0	0.78	0.3108489875541962	0.2	0.78	0.924
298	6154b3a7e4bc93e1ce93c6bc	0.0	0.01763	2.0468	0.0	0.0	0.12	0.3108489875541962	0.2	0.12	0.1482
299	6154b3a7e4bc93e1ce93c6bc	0.2	-0.01931	2.8193	0.0	1.0	-0.12	0.3108489875541962	0.2	0.12	-0.1482
300	6154b3a7e4bc93e1ce93c6bc	-0.2	-0.03942	2.1527	0.0	1.0	-0.78	0.3108489875541962	0.2	0.78	-0.924
301	6154b3a7e4bc93e1ce93c6bc	0.0	-0.04408	2.9036	0.0	1.0	-0.78	0.3108489875541962	0.2	0.78	-0.924
302	6154b3a7e4bc93e1ce93c6bc	-0.2	-0.01577	1.8007	1.0	0.0	-0.12	0.3108489875541962	0.2	0.12	-0.1482
303	6154b3a7e4bc93e1ce93c6bc	-0.2	0.01577	2.9099	1.0	1.0	0.12	0.3108489875541962	0.2	0.12	0.1482
304	6154b3a7e4bc93e1ce93c6bc	0.2	0.04828	1.3346	1.0	1.0	0.78	0.3108489875541962	0.2	0.78	0.924
305	6154b3a7e4bc93e1ce93c6bc	0.0	-0.01763	2.0198	0.0	1.0	-0.12	0.3108489875541962	0.2	0.12	-0.1482
306	6154b3a7e4bc93e1ce93c6bc	0.0	0.04408	2.986	1.0	1.0	0.78	0.3108489875541962	0.2	0.78	0.924
307	6154b3a7e4bc93e1ce93c6bc	0.2	-0.01931	2.8088	0.0	1.0	-0.12	0.3108489875541962	0.2	0.12	-0.1482
308	6154b3a7e4bc93e1ce93c6bc	-0.2	-0.03942	2.1802	0.0	1.0	-0.78	0.3108489875541962	0.2	0.78	-0.924
309	6154b3a7e4bc93e1ce93c6bc	0.0	0.01763	2.0339	1.0	1.0	0.12	0.3108489875541962	0.2	0.12	0.1482
310	6154b3a7e4bc93e1ce93c6bc	-0.2	0.03942	2.6033	1.0	1.0	0.78	0.3108489875541962	0.2	0.78	0.924
311	6154b3a7e4bc93e1ce93c6bc	0.2	-0.04828	1.7191	0.0	1.0	-0.78	0.3108489875541962	0.2	0.78	-0.924
312	6154b3a7e4bc93e1ce93c6bc	0.2	0.01931	0.8683	1.0	1.0	0.12	0.3108489875541962	0.2	0.12	0.1482
313	6154b3a7e4bc93e1ce93c6bc	0.2	0.04828	2.483	1.0	1.0	0.78	0.3108489875541962	0.2	0.78	0.924
314	6154b3a7e4bc93e1ce93c6bc	0.2	0.01931	2.1739	1.0	1.0	0.12	0.3108489875541962	0.2	0.12	0.1482
315	6154b3a7e4bc93e1ce93c6bc	0.0	-0.04408	2.1558	0.0	1.0	-0.78	0.3108489875541962	0.2	0.78	-0.924
316	6154b3a7e4bc93e1ce93c6bc	-0.2	0.01577	1.6574	1.0	1.0	0.12	0.3108489875541962	0.2	0.12	0.1482
317	6154b3a7e4bc93e1ce93c6bc	0.0	0.04408	2.0356	1.0	1.0	0.78	0.3108489875541962	0.2	0.78	0.924
318	6154b3a7e4bc93e1ce93c6bc	-0.2	-0.03942	2.4346	0.0	1.0	-0.78	0.3108489875541962	0.2	0.78	-0.924
319	6154b3a7e4bc93e1ce93c6bc	0.0	0.01763	2.121	1.0	1.0	0.12	0.3108489875541962	0.2	0.12	0.1482
320	6154b3a7e4bc93e1ce93c6bc	-0.2	-0.01577	2.5105	0.0	1.0	-0.12	0.3108489875541962	0.2	0.12	-0.1482
321	6154b3a7e4bc93e1ce93c6bc	0.2	-0.01931	2.9852	0.0	1.0	-0.12	0.3108489875541962	0.2	0.12	-0.1482
322	6154b3a7e4bc93e1ce93c6bc	0.0	-0.01763	3.3379	1.0	0.0	-0.12	0.3108489875541962	0.2	0.12	-0.1482
323	6154b3a7e4bc93e1ce93c6bc	0.2	-0.04828	1.1843	0.0	1.0	-0.78	0.3108489875541962	0.2	0.78	-0.924
324	6154b3a7e4bc93e1ce93c6bc	-0.2	0.03942	0.9412	1.0	1.0	0.78	0.3108489875541962	0.2	0.78	0.924
325	6154b3a7e4bc93e1ce93c6bc	0.2	-0.01931	1.7285	1.0	0.0	-0.12	0.3108489875541962	0.2	0.12	-0.1482
326	6154b3a7e4bc93e1ce93c6bc	0.2	0.04828	2.8083	1.0	1.0	0.78	0.3108489875541962	0.2	0.78	0.924
327	6154b3a7e4bc93e1ce93c6bc	0.0	-0.04408	2.3019	0.0	1.0	-0.78	0.3108489875541962	0.2	0.78	-0.924
328	6154b3a7e4bc93e1ce93c6bc	-0.2	-0.01577	2.8809	1.0	0.0	-0.12	0.3108489875541962	0.2	0.12	-0.1482
329	6154b3a7e4bc93e1ce93c6bc	0.0	0.01763	2.2839	1.0	1.0	0.12	0.3108489875541962	0.2	0.12	0.1482
330	6154b3a7e4bc93e1ce93c6bc	0.2	-0.04828	2.1301	0.0	1.0	-0.78	0.3108489875541962	0.2	0.78	-0.924
331	6154b3a7e4bc93e1ce93c6bc	-0.2	-0.03942	2.0532	0.0	1.0	-0.78	0.3108489875541962	0.2	0.78	-0.924
332	6154b3a7e4bc93e1ce93c6bc	0.0	-0.01763	3.2203	0.0	1.0	-0.12	0.3108489875541962	0.2	0.12	-0.1482
333	6154b3a7e4bc93e1ce93c6bc	-0.2	0.03942	1.902	1.0	1.0	0.78	0.3108489875541962	0.2	0.78	0.924
334	6154b3a7e4bc93e1ce93c6bc	0.0	0.04408	1.8652	1.0	1.0	0.78	0.3108489875541962	0.2	0.78	0.924
335	6154b3a7e4bc93e1ce93c6bc	0.2	0.01931	1.8188	1.0	1.0	0.12	0.3108489875541962	0.2	0.12	0.1482
336	6154b3a7e4bc93e1ce93c6bc	-0.2	0.01577	1.6016	1.0	1.0	0.12	0.3108489875541962	0.2	0.12	0.1482
337	6154b3a7e4bc93e1ce93c6bc	-0.2	-0.03942	2.3513	0.0	1.0	-0.78	0.3108489875541962	0.2	0.78	-0.924
338	6154b3a7e4bc93e1ce93c6bc	0.0	-0.04408	1.9007	0.0	1.0	-0.78	0.3108489875541962	0.2	0.78	-0.924
339	6154b3a7e4bc93e1ce93c6bc	0.2	0.01931	2.8709	1.0	1.0	0.12	0.3108489875541962	0.2	0.12	0.1482
340	6154b3a7e4bc93e1ce93c6bc	0.0	0.04408	2.1361	1.0	1.0	0.78	0.3108489875541962	0.2	0.78	0.924
341	6154b3a7e4bc93e1ce93c6bc	0.0	0.01763	3.0536	0.0	0.0	0.12	0.3108489875541962	0.2	0.12	0.1482
342	6154b3a7e4bc93e1ce93c6bc	-0.2	-0.01577	2.8555	0.0	1.0	-0.12	0.3108489875541962	0.2	0.12	-0.1482
343	6154b3a7e4bc93e1ce93c6bc	0.2	0.04828	3.0889	1.0	1.0	0.78	0.3108489875541962	0.2	0.78	0.924
344	6154b3a7e4bc93e1ce93c6bc	0.0	-0.01763	3.6713	1.0	0.0	-0.12	0.3108489875541962	0.2	0.12	-0.1482
345	6154b3a7e4bc93e1ce93c6bc	0.2	-0.04828	1.7844	0.0	1.0	-0.78	0.3108489875541962	0.2	0.78	-0.924
346	6154b3a7e4bc93e1ce93c6bc	-0.2	0.01577	1.1017	1.0	1.0	0.12	0.3108489875541962	0.2	0.12	0.1482
347	6154b3a7e4bc93e1ce93c6bc	-0.2	0.03942	2.0025	1.0	1.0	0.78	0.3108489875541962	0.2	0.78	0.924
348	6154b3a7e4bc93e1ce93c6bc	0.2	-0.01931	2.9372	1.0	0.0	-0.12	0.3108489875541962	0.2	0.12	-0.1482
349	6154b3a7e4bc93e1ce93c6bc	0.0	0.01763	3.8873	0.0	0.0	0.12	0.3108489875541962	0.2	0.12	0.1482
350	6154b3a7e4bc93e1ce93c6bc	-0.2	-0.01577	4.2521	0.0	1.0	-0.12	0.3108489875541962	0.2	0.12	-0.1482
351	6154b3a7e4bc93e1ce93c6bc	-0.2	0.03942	6.2229	1.0	1.0	0.78	0.3108489875541962	0.2	0.78	0.924
352	6154b3a7e4bc93e1ce93c6bc	0.2	0.04828	1.7688	1.0	1.0	0.78	0.3108489875541962	0.2	0.78	0.924
353	6154b3a7e4bc93e1ce93c6bc	0.2	0.01931	1.8356	1.0	1.0	0.12	0.3108489875541962	0.2	0.12	0.1482
354	6154b3a7e4bc93e1ce93c6bc	0.2	-0.01931	1.9677	0.0	1.0	-0.12	0.3108489875541962	0.2	0.12	-0.1482
355	6154b3a7e4bc93e1ce93c6bc	-0.2	0.01577	1.9526	1.0	1.0	0.12	0.3108489875541962	0.2	0.12	0.1482
356	6154b3a7e4bc93e1ce93c6bc	0.0	0.04408	2.6185	1.0	1.0	0.78	0.3108489875541962	0.2	0.78	0.924
357	6154b3a7e4bc93e1ce93c6bc	-0.2	-0.03942	2.0362	0.0	1.0	-0.78	0.3108489875541962	0.2	0.78	-0.924
358	6154b3a7e4bc93e1ce93c6bc	0.2	-0.04828	1.8681	0.0	1.0	-0.78	0.3108489875541962	0.2	0.78	-0.924
359	6154b3a7e4bc93e1ce93c6bc	0.0	-0.01763	1.5518	0.0	1.0	-0.12	0.3108489875541962	0.2	0.12	-0.1482
360	6154b3a7e4bc93e1ce93c6bc	0.0	-0.04408	1.7368	0.0	1.0	-0.78	0.3108489875541962	0.2	0.78	-0.924
361	6154b3a7e4bc93e1ce93c6bc	-0.2	-0.01577	3.0447	1.0	0.0	-0.12	0.3108489875541962	0.2	0.12	-0.1482
362	6154b3a7e4bc93e1ce93c6bc	0.2	0.01931	2.2861	1.0	1.0	0.12	0.3108489875541962	0.2	0.12	0.1482
363	6154b3a7e4bc93e1ce93c6bc	0.2	-0.01931	1.2172	0.0	1.0	-0.12	0.3108489875541962	0.2	0.12	-0.1482
364	6154b3a7e4bc93e1ce93c6bc	0.0	0.01763	2.2035	0.0	0.0	0.12	0.3108489875541962	0.2	0.12	0.1482
365	6154b3a7e4bc93e1ce93c6bc	0.0	-0.01763	3.1401	0.0	1.0	-0.12	0.3108489875541962	0.2	0.12	-0.1482
366	6154b3a7e4bc93e1ce93c6bc	-0.2	0.03942	1.5352	1.0	1.0	0.78	0.3108489875541962	0.2	0.78	0.924
367	6154b3a7e4bc93e1ce93c6bc	-0.2	0.01577	2.0101	1.0	1.0	0.12	0.3108489875541962	0.2	0.12	0.1482
368	6154b3a7e4bc93e1ce93c6bc	0.0	0.04408	2.1977	1.0	1.0	0.78	0.3108489875541962	0.2	0.78	0.924
369	6154b3a7e4bc93e1ce93c6bc	0.2	0.04828	1.7888	1.0	1.0	0.78	0.3108489875541962	0.2	0.78	0.924
370	6154b3a7e4bc93e1ce93c6bc	-0.2	-0.03942	2.3855	0.0	1.0	-0.78	0.3108489875541962	0.2	0.78	-0.924
371	6154b3a7e4bc93e1ce93c6bc	0.2	-0.04828	2.4863	0.0	1.0	-0.78	0.3108489875541962	0.2	0.78	-0.924
372	6154b3a7e4bc93e1ce93c6bc	0.0	-0.04408	2.5491	0.0	1.0	-0.78	0.3108489875541962	0.2	0.78	-0.924
373	6154b3a7e4bc93e1ce93c6bc	0.2	-0.01931	2.7205	0.0	1.0	-0.12	0.3108489875541962	0.2	0.12	-0.1482
374	6154b3a7e4bc93e1ce93c6bc	0.2	-0.04828	2.1226	0.0	1.0	-0.78	0.3108489875541962	0.2	0.78	-0.924
375	6154b3a7e4bc93e1ce93c6bc	0.0	-0.01763	2.8529	1.0	0.0	-0.12	0.3108489875541962	0.2	0.12	-0.1482
376	6154b3a7e4bc93e1ce93c6bc	0.2	0.01931	2.0855	0.0	0.0	0.12	0.3108489875541962	0.2	0.12	0.1482
377	6154b3a7e4bc93e1ce93c6bc	0.0	0.01763	3.4137	0.0	0.0	0.12	0.3108489875541962	0.2	0.12	0.1482
378	6154b3a7e4bc93e1ce93c6bc	-0.2	0.01577	4.6544	1.0	1.0	0.12	0.3108489875541962	0.2	0.12	0.1482
379	6154b3a7e4bc93e1ce93c6bc	0.0	-0.04408	2.5865	0.0	1.0	-0.78	0.3108489875541962	0.2	0.78	-0.924
380	6154b3a7e4bc93e1ce93c6bc	0.0	0.04408	2.2475	1.0	1.0	0.78	0.3108489875541962	0.2	0.78	0.924
381	6154b3a7e4bc93e1ce93c6bc	-0.2	-0.01577	3.9877	0.0	1.0	-0.12	0.3108489875541962	0.2	0.12	-0.1482
382	6154b3a7e4bc93e1ce93c6bc	-0.2	0.03942	2.6199	1.0	1.0	0.78	0.3108489875541962	0.2	0.78	0.924
383	6154b3a7e4bc93e1ce93c6bc	0.2	0.04828	2.754	1.0	1.0	0.78	0.3108489875541962	0.2	0.78	0.924
384	6154b3a7e4bc93e1ce93c6bc	-0.2	-0.03942	2.4227	0.0	1.0	-0.78	0.3108489875541962	0.2	0.78	-0.924
385	6154b3a7e4bc93e1ce93c6bc	0.0	0.01763	1.8835	1.0	1.0	0.12	0.3108489875541962	0.2	0.12	0.1482
386	6154b3a7e4bc93e1ce93c6bc	-0.2	-0.03942	2.384	1.0	0.0	-0.78	0.3108489875541962	0.2	0.78	-0.924
387	6154b3a7e4bc93e1ce93c6bc	-0.2	-0.01577	2.49	0.0	1.0	-0.12	0.3108489875541962	0.2	0.12	-0.1482
388	6154b3a7e4bc93e1ce93c6bc	0.2	-0.01931	2.4706	0.0	1.0	-0.12	0.3108489875541962	0.2	0.12	-0.1482
389	6154b3a7e4bc93e1ce93c6bc	0.0	0.04408	1.8326	1.0	1.0	0.78	0.3108489875541962	0.2	0.78	0.924
390	6154b3a7e4bc93e1ce93c6bc	0.2	0.04828	1.8083	1.0	1.0	0.78	0.3108489875541962	0.2	0.78	0.924
391	6154b3a7e4bc93e1ce93c6bc	0.0	-0.01763	1.5522	0.0	1.0	-0.12	0.3108489875541962	0.2	0.12	-0.1482
392	6154b3a7e4bc93e1ce93c6bc	0.2	0.01931	1.7859	1.0	1.0	0.12	0.3108489875541962	0.2	0.12	0.1482
393	6154b3a7e4bc93e1ce93c6bc	0.0	-0.04408	3.2526	0.0	1.0	-0.78	0.3108489875541962	0.2	0.78	-0.924
394	6154b3a7e4bc93e1ce93c6bc	-0.2	0.01577	4.0556	1.0	1.0	0.12	0.3108489875541962	0.2	0.12	0.1482
395	6154b3a7e4bc93e1ce93c6bc	-0.2	0.03942	3.4434	1.0	1.0	0.78	0.3108489875541962	0.2	0.78	0.924
396	6154b3a7e4bc93e1ce93c6bc	0.2	-0.04828	2.8033	0.0	1.0	-0.78	0.3108489875541962	0.2	0.78	-0.924
397	6154b3a7e4bc93e1ce93c6bc	0.0	0.01763	2.6626	0.0	0.0	0.12	0.3108489875541962	0.2	0.12	0.1482
398	6154b3a7e4bc93e1ce93c6bc	0.2	-0.04828	1.8027	0.0	1.0	-0.78	0.3108489875541962	0.2	0.78	-0.924
399	6154b3a7e4bc93e1ce93c6bc	-0.2	0.03942	1.6852	1.0	1.0	0.78	0.3108489875541962	0.2	0.78	0.924
400	6154b3a7e4bc93e1ce93c6bc	-0.2	-0.03942	1.7176	0.0	1.0	-0.78	0.3108489875541962	0.2	0.78	-0.924
401	6154b3a7e4bc93e1ce93c6bc	0.0	-0.01763	1.857	0.0	1.0	-0.12	0.3108489875541962	0.2	0.12	-0.1482
402	6154b3a7e4bc93e1ce93c6bc	0.0	0.04408	1.7341	1.0	1.0	0.78	0.3108489875541962	0.2	0.78	0.924
403	6154b3a7e4bc93e1ce93c6bc	-0.2	0.01577	1.5829	0.0	0.0	0.12	0.3108489875541962	0.2	0.12	0.1482
404	6154b3a7e4bc93e1ce93c6bc	0.2	0.01931	2.4346	1.0	1.0	0.12	0.3108489875541962	0.2	0.12	0.1482
405	6154b3a7e4bc93e1ce93c6bc	0.2	-0.01931	1.5017	1.0	0.0	-0.12	0.3108489875541962	0.2	0.12	-0.1482
406	6154b3a7e4bc93e1ce93c6bc	-0.2	-0.01577	1.7352	0.0	1.0	-0.12	0.3108489875541962	0.2	0.12	-0.1482
407	6154b3a7e4bc93e1ce93c6bc	0.2	0.04828	2.7862	1.0	1.0	0.78	0.3108489875541962	0.2	0.78	0.924
408	6154b3a7e4bc93e1ce93c6bc	0.0	-0.04408	1.5185	0.0	1.0	-0.78	0.3108489875541962	0.2	0.78	-0.924
409	6154b3a7e4bc93e1ce93c6bc	-0.2	-0.01577	1.2683	1.0	0.0	-0.12	0.3108489875541962	0.2	0.12	-0.1482
410	6154b3a7e4bc93e1ce93c6bc	0.2	-0.01931	1.836	0.0	1.0	-0.12	0.3108489875541962	0.2	0.12	-0.1482
411	6154b3a7e4bc93e1ce93c6bc	0.0	0.01763	2.5356	1.0	1.0	0.12	0.3108489875541962	0.2	0.12	0.1482
412	6154b3a7e4bc93e1ce93c6bc	0.0	-0.01763	4.1753	1.0	0.0	-0.12	0.3108489875541962	0.2	0.12	-0.1482
413	6154b3a7e4bc93e1ce93c6bc	0.0	-0.04408	2.3649	0.0	1.0	-0.78	0.3108489875541962	0.2	0.78	-0.924
414	6154b3a7e4bc93e1ce93c6bc	0.0	0.04408	2.289	1.0	1.0	0.78	0.3108489875541962	0.2	0.78	0.924
415	6154b3a7e4bc93e1ce93c6bc	0.2	-0.04828	2.6706	0.0	1.0	-0.78	0.3108489875541962	0.2	0.78	-0.924
416	6154b3a7e4bc93e1ce93c6bc	0.2	0.01931	2.9521	1.0	1.0	0.12	0.3108489875541962	0.2	0.12	0.1482
417	6154b3a7e4bc93e1ce93c6bc	-0.2	0.01577	2.0019	1.0	1.0	0.12	0.3108489875541962	0.2	0.12	0.1482
418	6154b3a7e4bc93e1ce93c6bc	0.2	0.04828	0.7851	1.0	1.0	0.78	0.3108489875541962	0.2	0.78	0.924
419	6154b3a7e4bc93e1ce93c6bc	-0.2	-0.03942	1.5215	0.0	1.0	-0.78	0.3108489875541962	0.2	0.78	-0.924
420	6154b3a7e4bc93e1ce93c6bc	-0.2	0.03942	1.7676	1.0	1.0	0.78	0.3108489875541962	0.2	0.78	0.924
421	6154b3a7e4bc93e1ce93c6bc	-0.2	0.01577	1.7189	1.0	1.0	0.12	0.3108489875541962	0.2	0.12	0.1482
422	6154b3a7e4bc93e1ce93c6bc	0.0	0.04408	2.4533	1.0	1.0	0.78	0.3108489875541962	0.2	0.78	0.924
423	6154b3a7e4bc93e1ce93c6bc	0.2	-0.01931	3.9375	0.0	1.0	-0.12	0.3108489875541962	0.2	0.12	-0.1482
424	6154b3a7e4bc93e1ce93c6bc	-0.2	-0.01577	2.8011	0.0	1.0	-0.12	0.3108489875541962	0.2	0.12	-0.1482
425	6154b3a7e4bc93e1ce93c6bc	0.0	0.01763	1.8429	1.0	1.0	0.12	0.3108489875541962	0.2	0.12	0.1482
426	6154b3a7e4bc93e1ce93c6bc	0.2	-0.04828	2.5199	0.0	1.0	-0.78	0.3108489875541962	0.2	0.78	-0.924
427	6154b3a7e4bc93e1ce93c6bc	-0.2	-0.03942	2.0018	0.0	1.0	-0.78	0.3108489875541962	0.2	0.78	-0.924
428	6154b3a7e4bc93e1ce93c6bc	0.0	-0.04408	1.5685	0.0	1.0	-0.78	0.3108489875541962	0.2	0.78	-0.924
429	6154b3a7e4bc93e1ce93c6bc	0.2	0.01931	2.0678	1.0	1.0	0.12	0.3108489875541962	0.2	0.12	0.1482
430	6154b3a7e4bc93e1ce93c6bc	0.0	-0.01763	2.8283	1.0	0.0	-0.12	0.3108489875541962	0.2	0.12	-0.1482
431	6154b3a7e4bc93e1ce93c6bc	-0.2	0.03942	1.72	1.0	1.0	0.78	0.3108489875541962	0.2	0.78	0.924
432	6154b3a7e4bc93e1ce93c6bc	0.2	0.04828	2.1915	1.0	1.0	0.78	0.3108489875541962	0.2	0.78	0.924
433	6154b3a7e4bc93e1ce93c6bc	-0.2	0.03942	2.2026	1.0	1.0	0.78	0.3108489875541962	0.2	0.78	0.924
434	6154b3a7e4bc93e1ce93c6bc	-0.2	-0.01577	2.8098	0.0	1.0	-0.12	0.3108489875541962	0.2	0.12	-0.1482
435	6154b3a7e4bc93e1ce93c6bc	0.2	0.04828	1.6698	1.0	1.0	0.78	0.3108489875541962	0.2	0.78	0.924
436	6154b3a7e4bc93e1ce93c6bc	0.2	-0.04828	2.4025	0.0	1.0	-0.78	0.3108489875541962	0.2	0.78	-0.924
437	6154b3a7e4bc93e1ce93c6bc	0.0	-0.04408	2.3666	0.0	1.0	-0.78	0.3108489875541962	0.2	0.78	-0.924
438	6154b3a7e4bc93e1ce93c6bc	0.0	0.01763	2.2519	1.0	1.0	0.12	0.3108489875541962	0.2	0.12	0.1482
439	6154b3a7e4bc93e1ce93c6bc	-0.2	0.01577	3.1533	1.0	1.0	0.12	0.3108489875541962	0.2	0.12	0.1482
440	6154b3a7e4bc93e1ce93c6bc	-0.2	-0.03942	7.8082	0.0	1.0	-0.78	0.3108489875541962	0.2	0.78	-0.924
441	6154b3a7e4bc93e1ce93c6bc	0.2	-0.01931	3.4666	0.0	1.0	-0.12	0.3108489875541962	0.2	0.12	-0.1482
442	6154b3a7e4bc93e1ce93c6bc	0.2	0.01931	1.8921	1.0	1.0	0.12	0.3108489875541962	0.2	0.12	0.1482
443	6154b3a7e4bc93e1ce93c6bc	0.0	0.04408	3.2541	1.0	1.0	0.78	0.3108489875541962	0.2	0.78	0.924
444	6154b3a7e4bc93e1ce93c6bc	0.0	-0.01763	1.8648	0.0	1.0	-0.12	0.3108489875541962	0.2	0.12	-0.1482
445	6154b3a7e4bc93e1ce93c6bc	0.0	-0.01763	1.7857	0.0	1.0	-0.12	0.3108489875541962	0.2	0.12	-0.1482
446	6154b3a7e4bc93e1ce93c6bc	-0.2	0.03942	0.8964	1.0	1.0	0.78	0.3108489875541962	0.2	0.78	0.924
447	6154b3a7e4bc93e1ce93c6bc	0.0	0.01763	2.1688	0.0	0.0	0.12	0.3108489875541962	0.2	0.12	0.1482
448	6154b3a7e4bc93e1ce93c6bc	0.2	-0.04828	1.4662	0.0	1.0	-0.78	0.3108489875541962	0.2	0.78	-0.924
449	6154b3a7e4bc93e1ce93c6bc	-0.2	0.01577	2.2857	1.0	1.0	0.12	0.3108489875541962	0.2	0.12	0.1482
450	6154b3a7e4bc93e1ce93c6bc	0.2	0.04828	1.5864	1.0	1.0	0.78	0.3108489875541962	0.2	0.78	0.924
451	6154b3a7e4bc93e1ce93c6bc	0.2	-0.01931	1.9495	1.0	0.0	-0.12	0.3108489875541962	0.2	0.12	-0.1482
452	6154b3a7e4bc93e1ce93c6bc	-0.2	-0.03942	2.2506	0.0	1.0	-0.78	0.3108489875541962	0.2	0.78	-0.924
453	6154b3a7e4bc93e1ce93c6bc	-0.2	-0.01577	1.3026	1.0	0.0	-0.12	0.3108489875541962	0.2	0.12	-0.1482
454	6154b3a7e4bc93e1ce93c6bc	0.2	0.01931	2.5337	1.0	1.0	0.12	0.3108489875541962	0.2	0.12	0.1482
455	6154b3a7e4bc93e1ce93c6bc	0.0	0.04408	2.269	1.0	1.0	0.78	0.3108489875541962	0.2	0.78	0.924
456	6154b3a7e4bc93e1ce93c6bc	0.0	-0.04408	3.203	0.0	1.0	-0.78	0.3108489875541962	0.2	0.78	-0.924
457	6154b3a7e4bc93e1ce93c6bc	0.0	-0.01763	1.7354	0.0	1.0	-0.12	0.3108489875541962	0.2	0.12	-0.1482
458	6154b3a7e4bc93e1ce93c6bc	0.0	0.04408	3.8363	1.0	1.0	0.78	0.3108489875541962	0.2	0.78	0.924
459	6154b3a7e4bc93e1ce93c6bc	0.2	-0.01931	1.5725	0.0	1.0	-0.12	0.3108489875541962	0.2	0.12	-0.1482
460	6154b3a7e4bc93e1ce93c6bc	-0.2	-0.03942	2.2369	0.0	1.0	-0.78	0.3108489875541962	0.2	0.78	-0.924
461	6154b3a7e4bc93e1ce93c6bc	0.0	-0.04408	1.6687	0.0	1.0	-0.78	0.3108489875541962	0.2	0.78	-0.924
462	6154b3a7e4bc93e1ce93c6bc	0.2	0.01931	2.701	1.0	1.0	0.12	0.3108489875541962	0.2	0.12	0.1482
463	6154b3a7e4bc93e1ce93c6bc	-0.2	0.01577	2.9852	1.0	1.0	0.12	0.3108489875541962	0.2	0.12	0.1482
464	6154b3a7e4bc93e1ce93c6bc	0.2	-0.04828	2.033	0.0	1.0	-0.78	0.3108489875541962	0.2	0.78	-0.924
465	6154b3a7e4bc93e1ce93c6bc	0.0	0.01763	2.4017	1.0	1.0	0.12	0.3108489875541962	0.2	0.12	0.1482
466	6154b3a7e4bc93e1ce93c6bc	-0.2	0.03942	2.6197	1.0	1.0	0.78	0.3108489875541962	0.2	0.78	0.924
467	6154b3a7e4bc93e1ce93c6bc	0.2	0.04828	3.2642	0.0	0.0	0.78	0.3108489875541962	0.2	0.78	0.924
468	6154b3a7e4bc93e1ce93c6bc	-0.2	-0.01577	1.4712	1.0	0.0	-0.12	0.3108489875541962	0.2	0.12	-0.1482
469	6154b3a7e4bc93e1ce93c6bc	0.0	0.04408	3.1851	1.0	1.0	0.78	0.3108489875541962	0.2	0.78	0.924
470	6154b3a7e4bc93e1ce93c6bc	0.0	-0.04408	1.4488	0.0	1.0	-0.78	0.3108489875541962	0.2	0.78	-0.924
471	6154b3a7e4bc93e1ce93c6bc	0.2	-0.01931	1.9689	0.0	1.0	-0.12	0.3108489875541962	0.2	0.12	-0.1482
472	6154b3a7e4bc93e1ce93c6bc	0.0	-0.01763	3.0368	1.0	0.0	-0.12	0.3108489875541962	0.2	0.12	-0.1482
473	6154b3a7e4bc93e1ce93c6bc	0.2	0.04828	2.5028	1.0	1.0	0.78	0.3108489875541962	0.2	0.78	0.924
474	6154b3a7e4bc93e1ce93c6bc	-0.2	-0.01577	1.8508	0.0	1.0	-0.12	0.3108489875541962	0.2	0.12	-0.1482
475	6154b3a7e4bc93e1ce93c6bc	0.2	0.01931	1.8345	1.0	1.0	0.12	0.3108489875541962	0.2	0.12	0.1482
476	6154b3a7e4bc93e1ce93c6bc	-0.2	-0.03942	2.0246	0.0	1.0	-0.78	0.3108489875541962	0.2	0.78	-0.924
477	6154b3a7e4bc93e1ce93c6bc	0.0	0.01763	1.9148	1.0	1.0	0.12	0.3108489875541962	0.2	0.12	0.1482
478	6154b3a7e4bc93e1ce93c6bc	-0.2	0.01577	1.7864	1.0	1.0	0.12	0.3108489875541962	0.2	0.12	0.1482
479	6154b3a7e4bc93e1ce93c6bc	-0.2	0.03942	2.1692	1.0	1.0	0.78	0.3108489875541962	0.2	0.78	0.924
480	6154b3a7e4bc93e1ce93c6bc	0.2	-0.04828	2.7358	0.0	1.0	-0.78	0.3108489875541962	0.2	0.78	-0.924
481	6154b3a7e4bc93e1ce93c6bc	-0.2	-0.03942	2.1486	0.0	1.0	-0.78	0.3108489875541962	0.2	0.78	-0.924
482	6154b3a7e4bc93e1ce93c6bc	0.0	0.01763	3.4156	1.0	1.0	0.12	0.3108489875541962	0.2	0.12	0.1482
483	6154b3a7e4bc93e1ce93c6bc	-0.2	0.03942	4.4049	0.0	0.0	0.78	0.3108489875541962	0.2	0.78	0.924
484	6154b3a7e4bc93e1ce93c6bc	0.2	-0.01931	3.1685	0.0	1.0	-0.12	0.3108489875541962	0.2	0.12	-0.1482
485	6154b3a7e4bc93e1ce93c6bc	-0.2	-0.01577	3.7371	1.0	0.0	-0.12	0.3108489875541962	0.2	0.12	-0.1482
486	6154b3a7e4bc93e1ce93c6bc	-0.2	0.01577	2.2337	0.0	0.0	0.12	0.3108489875541962	0.2	0.12	0.1482
487	6154b3a7e4bc93e1ce93c6bc	0.0	0.04408	1.1677	1.0	1.0	0.78	0.3108489875541962	0.2	0.78	0.924
488	6154b3a7e4bc93e1ce93c6bc	0.2	-0.04828	2.8698	0.0	1.0	-0.78	0.3108489875541962	0.2	0.78	-0.924
489	6154b3a7e4bc93e1ce93c6bc	0.2	0.01931	4.0181	1.0	1.0	0.12	0.3108489875541962	0.2	0.12	0.1482
490	6154b3a7e4bc93e1ce93c6bc	0.2	0.04828	1.3019	1.0	1.0	0.78	0.3108489875541962	0.2	0.78	0.924
491	6154b3a7e4bc93e1ce93c6bc	0.0	-0.01763	2.3525	1.0	0.0	-0.12	0.3108489875541962	0.2	0.12	-0.1482
492	6154b3a7e4bc93e1ce93c6bc	0.0	-0.04408	0.8431	0.0	1.0	-0.78	0.3108489875541962	0.2	0.78	-0.924
493	6154b3a7e4bc93e1ce93c6bc	0.0	-0.04408	1.5348	0.0	1.0	-0.78	0.3108489875541962	0.2	0.78	-0.924
494	6154b3a7e4bc93e1ce93c6bc	0.0	-0.01763	0.9668	0.0	1.0	-0.12	0.3108489875541962	0.2	0.12	-0.1482
495	6154b3a7e4bc93e1ce93c6bc	0.0	0.01763	1.402	1.0	1.0	0.12	0.3108489875541962	0.2	0.12	0.1482
496	6154b3a7e4bc93e1ce93c6bc	-0.2	-0.03942	1.485	0.0	1.0	-0.78	0.3108489875541962	0.2	0.78	-0.924
497	6154b3a7e4bc93e1ce93c6bc	0.2	0.01931	2.9698	1.0	1.0	0.12	0.3108489875541962	0.2	0.12	0.1482
498	6154b3a7e4bc93e1ce93c6bc	0.2	0.04828	2.4184	1.0	1.0	0.78	0.3108489875541962	0.2	0.78	0.924
499	6154b3a7e4bc93e1ce93c6bc	0.0	0.04408	1.9196	1.0	1.0	0.78	0.3108489875541962	0.2	0.78	0.924
500	6154b3a7e4bc93e1ce93c6bc	-0.2	-0.01577	1.7985	1.0	0.0	-0.12	0.3108489875541962	0.2	0.12	-0.1482
501	6154b3a7e4bc93e1ce93c6bc	-0.2	0.01577	1.5009	0.0	0.0	0.12	0.3108489875541962	0.2	0.12	0.1482
502	6154b3a7e4bc93e1ce93c6bc	-0.2	0.03942	2.1185	1.0	1.0	0.78	0.3108489875541962	0.2	0.78	0.924
503	6154b3a7e4bc93e1ce93c6bc	0.2	-0.04828	1.6512	0.0	1.0	-0.78	0.3108489875541962	0.2	0.78	-0.924
504	6154b3a7e4bc93e1ce93c6bc	0.2	-0.01931	1.5845	0.0	1.0	-0.12	0.3108489875541962	0.2	0.12	-0.1482
505	6154b3a7e4bc93e1ce93c6bc	-0.2	-0.03942	1.8178	0.0	1.0	-0.78	0.3108489875541962	0.2	0.78	-0.924
506	6154b3a7e4bc93e1ce93c6bc	0.2	0.01931	3.6107	0.0	0.0	0.12	0.3108489875541962	0.2	0.12	0.1482
507	6154b3a7e4bc93e1ce93c6bc	0.0	0.01763	0.9853	1.0	1.0	0.12	0.3108489875541962	0.2	0.12	0.1482
508	6154b3a7e4bc93e1ce93c6bc	0.0	-0.01763	2.2998	0.0	1.0	-0.12	0.3108489875541962	0.2	0.12	-0.1482
509	6154b3a7e4bc93e1ce93c6bc	-0.2	0.03942	1.8363	1.0	1.0	0.78	0.3108489875541962	0.2	0.78	0.924
510	6154b3a7e4bc93e1ce93c6bc	0.2	-0.04828	2.2032	0.0	1.0	-0.78	0.3108489875541962	0.2	0.78	-0.924
511	6154b3a7e4bc93e1ce93c6bc	-0.2	0.01577	2.6653	1.0	1.0	0.12	0.3108489875541962	0.2	0.12	0.1482
512	6154b3a7e4bc93e1ce93c6bc	0.2	-0.01931	2.533	0.0	1.0	-0.12	0.3108489875541962	0.2	0.12	-0.1482
513	6154b3a7e4bc93e1ce93c6bc	0.0	0.04408	1.8159	1.0	1.0	0.78	0.3108489875541962	0.2	0.78	0.924
514	6154b3a7e4bc93e1ce93c6bc	-0.2	-0.01577	1.8525	0.0	1.0	-0.12	0.3108489875541962	0.2	0.12	-0.1482
515	6154b3a7e4bc93e1ce93c6bc	0.2	0.04828	1.9339	1.0	1.0	0.78	0.3108489875541962	0.2	0.78	0.924
516	6154b3a7e4bc93e1ce93c6bc	0.0	-0.04408	1.8508	0.0	1.0	-0.78	0.3108489875541962	0.2	0.78	-0.924
517	6154b3a7e4bc93e1ce93c6bc	0.2	-0.04828	2.2187	0.0	1.0	-0.78	0.3108489875541962	0.2	0.78	-0.924
518	6154b3a7e4bc93e1ce93c6bc	-0.2	0.03942	2.0085	1.0	1.0	0.78	0.3108489875541962	0.2	0.78	0.924
519	6154b3a7e4bc93e1ce93c6bc	0.0	0.01763	3.2835	1.0	1.0	0.12	0.3108489875541962	0.2	0.12	0.1482
520	6154b3a7e4bc93e1ce93c6bc	-0.2	-0.01577	11.2778	0.0	1.0	-0.12	0.3108489875541962	0.2	0.12	-0.1482
521	6154b3a7e4bc93e1ce93c6bc	-0.2	-0.03942	2.5702	1.0	0.0	-0.78	0.3108489875541962	0.2	0.78	-0.924
522	6154b3a7e4bc93e1ce93c6bc	0.0	-0.01763	2.3983	0.0	1.0	-0.12	0.3108489875541962	0.2	0.12	-0.1482
523	6154b3a7e4bc93e1ce93c6bc	0.2	0.01931	2.2015	1.0	1.0	0.12	0.3108489875541962	0.2	0.12	0.1482
524	6154b3a7e4bc93e1ce93c6bc	0.0	0.04408	2.4316	1.0	1.0	0.78	0.3108489875541962	0.2	0.78	0.924
525	6154b3a7e4bc93e1ce93c6bc	-0.2	0.01577	1.9516	1.0	1.0	0.12	0.3108489875541962	0.2	0.12	0.1482
526	6154b3a7e4bc93e1ce93c6bc	0.2	0.04828	2.4195	1.0	1.0	0.78	0.3108489875541962	0.2	0.78	0.924
527	6154b3a7e4bc93e1ce93c6bc	0.2	-0.01931	1.5351	1.0	0.0	-0.12	0.3108489875541962	0.2	0.12	-0.1482
528	6154b3a7e4bc93e1ce93c6bc	0.0	-0.04408	2.9707	0.0	1.0	-0.78	0.3108489875541962	0.2	0.78	-0.924
529	6154b3a7e4bc93e1ce93c6bc	0.0	-0.01763	2.1816	1.0	0.0	-0.12	0.3108489875541962	0.2	0.12	-0.1482
530	6154b3a7e4bc93e1ce93c6bc	-0.2	0.01577	1.0308	1.0	1.0	0.12	0.3108489875541962	0.2	0.12	0.1482
531	6154b3a7e4bc93e1ce93c6bc	0.2	0.01931	1.4233	1.0	1.0	0.12	0.3108489875541962	0.2	0.12	0.1482
532	6154b3a7e4bc93e1ce93c6bc	0.0	-0.04408	2.2869	0.0	1.0	-0.78	0.3108489875541962	0.2	0.78	-0.924
533	6154b3a7e4bc93e1ce93c6bc	-0.2	-0.01577	2.6313	0.0	1.0	-0.12	0.3108489875541962	0.2	0.12	-0.1482
534	6154b3a7e4bc93e1ce93c6bc	0.0	0.01763	4.2054	1.0	1.0	0.12	0.3108489875541962	0.2	0.12	0.1482
535	6154b3a7e4bc93e1ce93c6bc	0.0	0.04408	1.5005	1.0	1.0	0.78	0.3108489875541962	0.2	0.78	0.924
536	6154b3a7e4bc93e1ce93c6bc	-0.2	-0.03942	2.8988	1.0	0.0	-0.78	0.3108489875541962	0.2	0.78	-0.924
537	6154b3a7e4bc93e1ce93c6bc	-0.2	0.03942	1.7343	1.0	1.0	0.78	0.3108489875541962	0.2	0.78	0.924
538	6154b3a7e4bc93e1ce93c6bc	0.2	-0.04828	2.6839	0.0	1.0	-0.78	0.3108489875541962	0.2	0.78	-0.924
539	6154b3a7e4bc93e1ce93c6bc	0.2	-0.01931	2.6992	0.0	1.0	-0.12	0.3108489875541962	0.2	0.12	-0.1482
540	6154b3a7e4bc93e1ce93c6bc	0.2	0.04828	1.1001	1.0	1.0	0.78	0.3108489875541962	0.2	0.78	0.924
541	6154b3a7e4bc93e1ce93c6bc	0.2	0.04828	3.7865	0.0	0.0	0.78	0.3108489875541962	0.2	0.78	0.924
542	6154b3a7e4bc93e1ce93c6bc	-0.2	-0.01577	1.9854	0.0	1.0	-0.12	0.3108489875541962	0.2	0.12	-0.1482
543	6154b3a7e4bc93e1ce93c6bc	0.0	0.04408	1.4175	1.0	1.0	0.78	0.3108489875541962	0.2	0.78	0.924
544	6154b3a7e4bc93e1ce93c6bc	-0.2	0.01577	2.937	0.0	0.0	0.12	0.3108489875541962	0.2	0.12	0.1482
545	6154b3a7e4bc93e1ce93c6bc	0.0	-0.04408	3.2226	0.0	1.0	-0.78	0.3108489875541962	0.2	0.78	-0.924
546	6154b3a7e4bc93e1ce93c6bc	0.2	-0.01931	0.8851	0.0	1.0	-0.12	0.3108489875541962	0.2	0.12	-0.1482
547	6154b3a7e4bc93e1ce93c6bc	-0.2	-0.03942	1.9565	0.0	1.0	-0.78	0.3108489875541962	0.2	0.78	-0.924
548	6154b3a7e4bc93e1ce93c6bc	-0.2	0.03942	0.8355	1.0	1.0	0.78	0.3108489875541962	0.2	0.78	0.924
549	6154b3a7e4bc93e1ce93c6bc	0.0	-0.01763	2.5501	1.0	0.0	-0.12	0.3108489875541962	0.2	0.12	-0.1482
550	6154b3a7e4bc93e1ce93c6bc	0.2	-0.04828	2.1528	0.0	1.0	-0.78	0.3108489875541962	0.2	0.78	-0.924
551	6154b3a7e4bc93e1ce93c6bc	0.0	0.01763	3.4623	1.0	1.0	0.12	0.3108489875541962	0.2	0.12	0.1482
552	6154b3a7e4bc93e1ce93c6bc	0.2	0.01931	2.1513	1.0	1.0	0.12	0.3108489875541962	0.2	0.12	0.1482
553	6154b3a7e4bc93e1ce93c6bc	0.2	-0.01931	1.3515	1.0	0.0	-0.12	0.3108489875541962	0.2	0.12	-0.1482
554	6154b3a7e4bc93e1ce93c6bc	0.0	0.04408	0.8681	1.0	1.0	0.78	0.3108489875541962	0.2	0.78	0.924
555	6154b3a7e4bc93e1ce93c6bc	0.2	0.01931	3.0868	1.0	1.0	0.12	0.3108489875541962	0.2	0.12	0.1482
556	6154b3a7e4bc93e1ce93c6bc	0.0	-0.04408	2.1986	0.0	1.0	-0.78	0.3108489875541962	0.2	0.78	-0.924
557	6154b3a7e4bc93e1ce93c6bc	0.2	-0.04828	2.1359	0.0	1.0	-0.78	0.3108489875541962	0.2	0.78	-0.924
558	6154b3a7e4bc93e1ce93c6bc	-0.2	0.01577	3.6227	1.0	1.0	0.12	0.3108489875541962	0.2	0.12	0.1482
559	6154b3a7e4bc93e1ce93c6bc	-0.2	-0.01577	3.721	0.0	1.0	-0.12	0.3108489875541962	0.2	0.12	-0.1482
560	6154b3a7e4bc93e1ce93c6bc	0.0	0.01763	2.0518	1.0	1.0	0.12	0.3108489875541962	0.2	0.12	0.1482
561	6154b3a7e4bc93e1ce93c6bc	-0.2	-0.03942	3.17	0.0	1.0	-0.78	0.3108489875541962	0.2	0.78	-0.924
562	6154b3a7e4bc93e1ce93c6bc	0.0	-0.01763	3.4194	0.0	1.0	-0.12	0.3108489875541962	0.2	0.12	-0.1482
563	6154b3a7e4bc93e1ce93c6bc	0.2	0.04828	3.1365	1.0	1.0	0.78	0.3108489875541962	0.2	0.78	0.924
564	6154b3a7e4bc93e1ce93c6bc	-0.2	0.03942	2.937	1.0	1.0	0.78	0.3108489875541962	0.2	0.78	0.924
565	6154b3a7e4bc93e1ce93c6bc	0.2	-0.01931	2.9531	1.0	0.0	-0.12	0.3108489875541962	0.2	0.12	-0.1482
566	6154b3a7e4bc93e1ce93c6bc	0.0	0.01763	2.6699	0.0	0.0	0.12	0.3108489875541962	0.2	0.12	0.1482
567	6154b3a7e4bc93e1ce93c6bc	-0.2	0.01577	2.4691	1.0	1.0	0.12	0.3108489875541962	0.2	0.12	0.1482
568	6154b3a7e4bc93e1ce93c6bc	0.0	-0.01763	3.9702	0.0	1.0	-0.12	0.3108489875541962	0.2	0.12	-0.1482
569	6154b3a7e4bc93e1ce93c6bc	-0.2	0.03942	3.3665	1.0	1.0	0.78	0.3108489875541962	0.2	0.78	0.924
570	6154b3a7e4bc93e1ce93c6bc	-0.2	-0.01577	2.8522	0.0	1.0	-0.12	0.3108489875541962	0.2	0.12	-0.1482
571	6154b3a7e4bc93e1ce93c6bc	-0.2	-0.03942	3.9256	0.0	1.0	-0.78	0.3108489875541962	0.2	0.78	-0.924
572	6154b3a7e4bc93e1ce93c6bc	0.0	-0.04408	2.516	0.0	1.0	-0.78	0.3108489875541962	0.2	0.78	-0.924
573	6154b3a7e4bc93e1ce93c6bc	0.2	-0.04828	2.2529	0.0	1.0	-0.78	0.3108489875541962	0.2	0.78	-0.924
574	6154b3a7e4bc93e1ce93c6bc	0.2	0.04828	1.3011	1.0	1.0	0.78	0.3108489875541962	0.2	0.78	0.924
575	6154b3a7e4bc93e1ce93c6bc	0.0	0.04408	2.1696	1.0	1.0	0.78	0.3108489875541962	0.2	0.78	0.924
576	6154b3a7e4bc93e1ce93c6bc	0.2	0.01931	3.8001	1.0	1.0	0.12	0.3108489875541962	0.2	0.12	0.1482
577	6154b3a7e4bc93e1ce93c6bc	-0.2	-0.01577	5.2224	0.0	1.0	-0.12	0.3108489875541962	0.2	0.12	-0.1482
578	6154b3a7e4bc93e1ce93c6bc	0.0	0.04408	3.3368	0.0	0.0	0.78	0.3108489875541962	0.2	0.78	0.924
579	6154b3a7e4bc93e1ce93c6bc	0.0	-0.04408	1.1004	0.0	1.0	-0.78	0.3108489875541962	0.2	0.78	-0.924
580	6154b3a7e4bc93e1ce93c6bc	0.2	0.01931	1.818	1.0	1.0	0.12	0.3108489875541962	0.2	0.12	0.1482
581	6154b3a7e4bc93e1ce93c6bc	0.0	-0.01763	3.3186	0.0	1.0	-0.12	0.3108489875541962	0.2	0.12	-0.1482
582	6154b3a7e4bc93e1ce93c6bc	-0.2	0.03942	2.4536	1.0	1.0	0.78	0.3108489875541962	0.2	0.78	0.924
583	6154b3a7e4bc93e1ce93c6bc	-0.2	0.01577	2.6363	1.0	1.0	0.12	0.3108489875541962	0.2	0.12	0.1482
584	6154b3a7e4bc93e1ce93c6bc	-0.2	-0.03942	2.9193	0.0	1.0	-0.78	0.3108489875541962	0.2	0.78	-0.924
585	6154b3a7e4bc93e1ce93c6bc	0.2	0.04828	2.153	1.0	1.0	0.78	0.3108489875541962	0.2	0.78	0.924
586	6154b3a7e4bc93e1ce93c6bc	0.2	-0.01931	2.4166	0.0	1.0	-0.12	0.3108489875541962	0.2	0.12	-0.1482
587	6154b3a7e4bc93e1ce93c6bc	0.0	0.01763	1.902	1.0	1.0	0.12	0.3108489875541962	0.2	0.12	0.1482
588	6154b3a7e4bc93e1ce93c6bc	0.2	-0.04828	2.0829	1.0	0.0	-0.78	0.3108489875541962	0.2	0.78	-0.924
589	6154b3a7e4bc93e1ce93c6bc	0.0	0.04408	2.2191	1.0	1.0	0.78	0.3108489875541962	0.2	0.78	0.924
590	6154b3a7e4bc93e1ce93c6bc	0.2	-0.01931	1.1683	0.0	1.0	-0.12	0.3108489875541962	0.2	0.12	-0.1482
591	6154b3a7e4bc93e1ce93c6bc	0.0	-0.04408	2.6689	0.0	1.0	-0.78	0.3108489875541962	0.2	0.78	-0.924
592	6154b3a7e4bc93e1ce93c6bc	-0.2	0.03942	2.2355	1.0	1.0	0.78	0.3108489875541962	0.2	0.78	0.924
593	6154b3a7e4bc93e1ce93c6bc	-0.2	-0.01577	3.3998	0.0	1.0	-0.12	0.3108489875541962	0.2	0.12	-0.1482
594	6154b3a7e4bc93e1ce93c6bc	-0.2	-0.03942	2.4876	0.0	1.0	-0.78	0.3108489875541962	0.2	0.78	-0.924
595	6154b3a7e4bc93e1ce93c6bc	0.2	0.04828	2.6537	1.0	1.0	0.78	0.3108489875541962	0.2	0.78	0.924
596	6154b3a7e4bc93e1ce93c6bc	0.0	-0.01763	2.67	0.0	1.0	-0.12	0.3108489875541962	0.2	0.12	-0.1482
597	6154b3a7e4bc93e1ce93c6bc	0.0	0.01763	2.6234	1.0	1.0	0.12	0.3108489875541962	0.2	0.12	0.1482
598	6154b3a7e4bc93e1ce93c6bc	-0.2	0.01577	2.2656	1.0	1.0	0.12	0.3108489875541962	0.2	0.12	0.1482
599	6154b3a7e4bc93e1ce93c6bc	0.2	0.01931	2.4715	1.0	1.0	0.12	0.3108489875541962	0.2	0.12	0.1482
600	6154b3a7e4bc93e1ce93c6bc	0.2	-0.04828	2.6684	0.0	1.0	-0.78	0.3108489875541962	0.2	0.78	-0.924
601	6154b3a7e4bc93e1ce93c6bc	0.2	0.04828	3.0549	1.0	1.0	0.78	0.3108489875541962	0.2	0.78	0.924
602	6154b3a7e4bc93e1ce93c6bc	0.2	-0.04828	2.1856	0.0	1.0	-0.78	0.3108489875541962	0.2	0.78	-0.924
603	6154b3a7e4bc93e1ce93c6bc	-0.2	-0.03942	3.2892	0.0	1.0	-0.78	0.3108489875541962	0.2	0.78	-0.924
604	6154b3a7e4bc93e1ce93c6bc	0.2	-0.01931	1.4362	0.0	1.0	-0.12	0.3108489875541962	0.2	0.12	-0.1482
605	6154b3a7e4bc93e1ce93c6bc	0.2	0.01931	4.7212	1.0	1.0	0.12	0.3108489875541962	0.2	0.12	0.1482
606	6154b3a7e4bc93e1ce93c6bc	0.0	-0.04408	2.353	0.0	1.0	-0.78	0.3108489875541962	0.2	0.78	-0.924
607	6154b3a7e4bc93e1ce93c6bc	0.0	0.01763	2.7431	1.0	1.0	0.12	0.3108489875541962	0.2	0.12	0.1482
608	6154b3a7e4bc93e1ce93c6bc	0.0	-0.01763	2.8216	1.0	0.0	-0.12	0.3108489875541962	0.2	0.12	-0.1482
609	6154b3a7e4bc93e1ce93c6bc	-0.2	0.03942	2.9865	1.0	1.0	0.78	0.3108489875541962	0.2	0.78	0.924
610	6154b3a7e4bc93e1ce93c6bc	0.0	0.04408	2.2518	1.0	1.0	0.78	0.3108489875541962	0.2	0.78	0.924
611	6154b3a7e4bc93e1ce93c6bc	-0.2	-0.01577	2.214	1.0	0.0	-0.12	0.3108489875541962	0.2	0.12	-0.1482
612	6154b3a7e4bc93e1ce93c6bc	-0.2	0.01577	3.8467	1.0	1.0	0.12	0.3108489875541962	0.2	0.12	0.1482
613	6154b3a7e4bc93e1ce93c6bc	0.2	0.04828	4.2031	1.0	1.0	0.78	0.3108489875541962	0.2	0.78	0.924
614	6154b3a7e4bc93e1ce93c6bc	0.2	-0.01931	1.9525	0.0	1.0	-0.12	0.3108489875541962	0.2	0.12	-0.1482
615	6154b3a7e4bc93e1ce93c6bc	-0.2	-0.01577	2.5032	0.0	1.0	-0.12	0.3108489875541962	0.2	0.12	-0.1482
616	6154b3a7e4bc93e1ce93c6bc	0.0	0.01763	2.4739	0.0	0.0	0.12	0.3108489875541962	0.2	0.12	0.1482
617	6154b3a7e4bc93e1ce93c6bc	-0.2	-0.03942	2.0699	0.0	1.0	-0.78	0.3108489875541962	0.2	0.78	-0.924
618	6154b3a7e4bc93e1ce93c6bc	0.2	0.01931	3.388	1.0	1.0	0.12	0.3108489875541962	0.2	0.12	0.1482
619	6154b3a7e4bc93e1ce93c6bc	0.0	-0.04408	3.1217	0.0	1.0	-0.78	0.3108489875541962	0.2	0.78	-0.924
620	6154b3a7e4bc93e1ce93c6bc	0.2	-0.04828	2.6033	0.0	1.0	-0.78	0.3108489875541962	0.2	0.78	-0.924
621	6154b3a7e4bc93e1ce93c6bc	-0.2	0.03942	3.5031	1.0	1.0	0.78	0.3108489875541962	0.2	0.78	0.924
622	6154b3a7e4bc93e1ce93c6bc	0.0	0.04408	2.6307	1.0	1.0	0.78	0.3108489875541962	0.2	0.78	0.924
623	6154b3a7e4bc93e1ce93c6bc	-0.2	0.01577	3.1206	0.0	0.0	0.12	0.3108489875541962	0.2	0.12	0.1482
624	6154b3a7e4bc93e1ce93c6bc	0.0	-0.01763	4.9549	0.0	1.0	-0.12	0.3108489875541962	0.2	0.12	-0.1482
625	6154b3a7e4bc93e1ce93c6bc	0.0	0.01763	3.4709	1.0	1.0	0.12	0.3108489875541962	0.2	0.12	0.1482
626	6154b3a7e4bc93e1ce93c6bc	0.2	0.04828	3.6539	1.0	1.0	0.78	0.3108489875541962	0.2	0.78	0.924
627	6154b3a7e4bc93e1ce93c6bc	0.2	-0.04828	3.7382	0.0	1.0	-0.78	0.3108489875541962	0.2	0.78	-0.924
628	6154b3a7e4bc93e1ce93c6bc	-0.2	0.03942	4.8055	1.0	1.0	0.78	0.3108489875541962	0.2	0.78	0.924
629	6154b3a7e4bc93e1ce93c6bc	0.2	0.01931	6.0065	1.0	1.0	0.12	0.3108489875541962	0.2	0.12	0.1482
630	6154b3a7e4bc93e1ce93c6bc	-0.2	0.01577	3.82	0.0	0.0	0.12	0.3108489875541962	0.2	0.12	0.1482
631	6154b3a7e4bc93e1ce93c6bc	-0.2	-0.01577	4.2719	0.0	1.0	-0.12	0.3108489875541962	0.2	0.12	-0.1482
632	6154b3a7e4bc93e1ce93c6bc	0.0	0.04408	2.8003	1.0	1.0	0.78	0.3108489875541962	0.2	0.78	0.924
633	6154b3a7e4bc93e1ce93c6bc	-0.2	-0.03942	1.8837	0.0	1.0	-0.78	0.3108489875541962	0.2	0.78	-0.924
634	6154b3a7e4bc93e1ce93c6bc	0.2	-0.01931	3.0205	1.0	0.0	-0.12	0.3108489875541962	0.2	0.12	-0.1482
635	6154b3a7e4bc93e1ce93c6bc	0.0	-0.04408	2.6149	0.0	1.0	-0.78	0.3108489875541962	0.2	0.78	-0.924
636	6154b3a7e4bc93e1ce93c6bc	0.0	-0.01763	2.9032	0.0	1.0	-0.12	0.3108489875541962	0.2	0.12	-0.1482
637	6154b3a7e4bc93e1ce93c6bc	-0.2	-0.03942	3.2213	0.0	1.0	-0.78	0.3108489875541962	0.2	0.78	-0.924
638	6154b3a7e4bc93e1ce93c6bc	0.0	0.04408	1.8688	1.0	1.0	0.78	0.3108489875541962	0.2	0.78	0.924
639	6154b3a7e4bc93e1ce93c6bc	0.2	0.01931	3.5899	1.0	1.0	0.12	0.3108489875541962	0.2	0.12	0.1482
640	6154b3a7e4bc93e1ce93c6bc	0.2	-0.01931	3.5495	0.0	1.0	-0.12	0.3108489875541962	0.2	0.12	-0.1482
641	6154b3a7e4bc93e1ce93c6bc	0.0	-0.01763	3.4373	0.0	1.0	-0.12	0.3108489875541962	0.2	0.12	-0.1482
642	6154b3a7e4bc93e1ce93c6bc	-0.2	0.01577	2.921	0.0	0.0	0.12	0.3108489875541962	0.2	0.12	0.1482
643	6154b3a7e4bc93e1ce93c6bc	0.2	-0.04828	1.4339	0.0	1.0	-0.78	0.3108489875541962	0.2	0.78	-0.924
644	6154b3a7e4bc93e1ce93c6bc	-0.2	-0.01577	6.6902	0.0	1.0	-0.12	0.3108489875541962	0.2	0.12	-0.1482
645	6154b3a7e4bc93e1ce93c6bc	0.2	0.04828	2.6385	1.0	1.0	0.78	0.3108489875541962	0.2	0.78	0.924
646	6154b3a7e4bc93e1ce93c6bc	0.0	0.01763	5.0748	1.0	1.0	0.12	0.3108489875541962	0.2	0.12	0.1482
647	6154b3a7e4bc93e1ce93c6bc	0.0	-0.04408	1.6346	0.0	1.0	-0.78	0.3108489875541962	0.2	0.78	-0.924
648	6154b3a7e4bc93e1ce93c6bc	-0.2	0.03942	2.0519	1.0	1.0	0.78	0.3108489875541962	0.2	0.78	0.924
649	6154b3a7e4bc93e1ce93c6bc	0.2	0.04828	1.1192	1.0	1.0	0.78	0.3108489875541962	0.2	0.78	0.924
650	6154b3a7e4bc93e1ce93c6bc	-0.2	-0.01577	1.0481	0.0	1.0	-0.12	0.3108489875541962	0.2	0.12	-0.1482
651	6154b3a7e4bc93e1ce93c6bc	0.2	-0.04828	1.3841	0.0	1.0	-0.78	0.3108489875541962	0.2	0.78	-0.924
652	6154b3a7e4bc93e1ce93c6bc	0.0	-0.04408	1.9114	0.0	1.0	-0.78	0.3108489875541962	0.2	0.78	-0.924
653	6154b3a7e4bc93e1ce93c6bc	0.2	0.01931	2.252	1.0	1.0	0.12	0.3108489875541962	0.2	0.12	0.1482
654	6154b3a7e4bc93e1ce93c6bc	0.2	-0.01931	3.3349	0.0	1.0	-0.12	0.3108489875541962	0.2	0.12	-0.1482
655	6154b3a7e4bc93e1ce93c6bc	0.0	0.04408	1.929	1.0	1.0	0.78	0.3108489875541962	0.2	0.78	0.924
656	6154b3a7e4bc93e1ce93c6bc	0.0	0.01763	2.0913	1.0	1.0	0.12	0.3108489875541962	0.2	0.12	0.1482
657	6154b3a7e4bc93e1ce93c6bc	0.0	-0.01763	2.8129	0.0	1.0	-0.12	0.3108489875541962	0.2	0.12	-0.1482
658	6154b3a7e4bc93e1ce93c6bc	-0.2	0.03942	1.8608	1.0	1.0	0.78	0.3108489875541962	0.2	0.78	0.924
659	6154b3a7e4bc93e1ce93c6bc	-0.2	-0.03942	2.7193	0.0	1.0	-0.78	0.3108489875541962	0.2	0.78	-0.924
660	6154b3a7e4bc93e1ce93c6bc	-0.2	0.01577	2.0608	1.0	1.0	0.12	0.3108489875541962	0.2	0.12	0.1482
661	6154b3a7e4bc93e1ce93c6bc	0.0	0.04408	3.2474	1.0	1.0	0.78	0.3108489875541962	0.2	0.78	0.924
662	6154b3a7e4bc93e1ce93c6bc	-0.2	-0.03942	2.2005	0.0	1.0	-0.78	0.3108489875541962	0.2	0.78	-0.924
663	6154b3a7e4bc93e1ce93c6bc	-0.2	-0.01577	2.4172	1.0	0.0	-0.12	0.3108489875541962	0.2	0.12	-0.1482
664	6154b3a7e4bc93e1ce93c6bc	0.2	-0.01931	2.7788	0.0	1.0	-0.12	0.3108489875541962	0.2	0.12	-0.1482
665	6154b3a7e4bc93e1ce93c6bc	0.2	0.01931	2.4372	1.0	1.0	0.12	0.3108489875541962	0.2	0.12	0.1482
666	6154b3a7e4bc93e1ce93c6bc	0.0	0.01763	2.8371	0.0	0.0	0.12	0.3108489875541962	0.2	0.12	0.1482
667	6154b3a7e4bc93e1ce93c6bc	0.2	-0.04828	2.8283	0.0	1.0	-0.78	0.3108489875541962	0.2	0.78	-0.924
668	6154b3a7e4bc93e1ce93c6bc	0.0	-0.01763	2.2537	0.0	1.0	-0.12	0.3108489875541962	0.2	0.12	-0.1482
669	6154b3a7e4bc93e1ce93c6bc	0.2	0.04828	2.8705	1.0	1.0	0.78	0.3108489875541962	0.2	0.78	0.924
670	6154b3a7e4bc93e1ce93c6bc	-0.2	0.01577	2.8114	1.0	1.0	0.12	0.3108489875541962	0.2	0.12	0.1482
671	6154b3a7e4bc93e1ce93c6bc	0.0	-0.04408	0.9164	0.0	1.0	-0.78	0.3108489875541962	0.2	0.78	-0.924
672	6154b3a7e4bc93e1ce93c6bc	-0.2	0.03942	2.0715	1.0	1.0	0.78	0.3108489875541962	0.2	0.78	0.924
673	6154b3a7e4bc93e1ce93c6bc	0.2	0.04828	2.0675	1.0	1.0	0.78	0.3108489875541962	0.2	0.78	0.924
674	6154b3a7e4bc93e1ce93c6bc	0.0	-0.04408	3.4113	0.0	1.0	-0.78	0.3108489875541962	0.2	0.78	-0.924
675	6154b3a7e4bc93e1ce93c6bc	-0.2	0.03942	1.5063	1.0	1.0	0.78	0.3108489875541962	0.2	0.78	0.924
676	6154b3a7e4bc93e1ce93c6bc	0.0	0.04408	1.6446	1.0	1.0	0.78	0.3108489875541962	0.2	0.78	0.924
677	6154b3a7e4bc93e1ce93c6bc	-0.2	-0.01577	3.1238	0.0	1.0	-0.12	0.3108489875541962	0.2	0.12	-0.1482
678	6154b3a7e4bc93e1ce93c6bc	0.2	-0.01931	1.6727	1.0	0.0	-0.12	0.3108489875541962	0.2	0.12	-0.1482
679	6154b3a7e4bc93e1ce93c6bc	-0.2	0.01577	0.9965	1.0	1.0	0.12	0.3108489875541962	0.2	0.12	0.1482
680	6154b3a7e4bc93e1ce93c6bc	0.0	0.01763	1.3691	1.0	1.0	0.12	0.3108489875541962	0.2	0.12	0.1482
681	6154b3a7e4bc93e1ce93c6bc	0.2	0.01931	2.5113	1.0	1.0	0.12	0.3108489875541962	0.2	0.12	0.1482
682	6154b3a7e4bc93e1ce93c6bc	0.2	-0.04828	1.9879	0.0	1.0	-0.78	0.3108489875541962	0.2	0.78	-0.924
683	6154b3a7e4bc93e1ce93c6bc	0.0	-0.01763	3.7945	0.0	1.0	-0.12	0.3108489875541962	0.2	0.12	-0.1482
684	6154b3a7e4bc93e1ce93c6bc	-0.2	-0.03942	3.6027	0.0	1.0	-0.78	0.3108489875541962	0.2	0.78	-0.924
685	6154b3a7e4bc93e1ce93c6bc	0.0	0.04408	2.005	1.0	1.0	0.78	0.3108489875541962	0.2	0.78	0.924
686	6154b3a7e4bc93e1ce93c6bc	0.2	0.01931	2.4687	1.0	1.0	0.12	0.3108489875541962	0.2	0.12	0.1482
687	6154b3a7e4bc93e1ce93c6bc	0.2	0.04828	2.7878	1.0	1.0	0.78	0.3108489875541962	0.2	0.78	0.924
688	6154b3a7e4bc93e1ce93c6bc	-0.2	0.01577	2.6168	1.0	1.0	0.12	0.3108489875541962	0.2	0.12	0.1482
689	6154b3a7e4bc93e1ce93c6bc	0.0	-0.01763	2.6864	0.0	1.0	-0.12	0.3108489875541962	0.2	0.12	-0.1482
690	6154b3a7e4bc93e1ce93c6bc	-0.2	-0.03942	2.1013	0.0	1.0	-0.78	0.3108489875541962	0.2	0.78	-0.924
691	6154b3a7e4bc93e1ce93c6bc	0.2	-0.01931	3.0025	0.0	1.0	-0.12	0.3108489875541962	0.2	0.12	-0.1482
692	6154b3a7e4bc93e1ce93c6bc	0.2	-0.04828	2.3217	0.0	1.0	-0.78	0.3108489875541962	0.2	0.78	-0.924
693	6154b3a7e4bc93e1ce93c6bc	0.0	-0.04408	2.3691	0.0	1.0	-0.78	0.3108489875541962	0.2	0.78	-0.924
694	6154b3a7e4bc93e1ce93c6bc	-0.2	-0.01577	2.4735	0.0	1.0	-0.12	0.3108489875541962	0.2	0.12	-0.1482
695	6154b3a7e4bc93e1ce93c6bc	0.0	0.01763	3.2896	1.0	1.0	0.12	0.3108489875541962	0.2	0.12	0.1482
696	6154b3a7e4bc93e1ce93c6bc	-0.2	0.03942	2.5517	1.0	1.0	0.78	0.3108489875541962	0.2	0.78	0.924
697	6154b3a7e4bc93e1ce93c6bc	0.0	0.04408	2.1516	1.0	1.0	0.78	0.3108489875541962	0.2	0.78	0.924
698	6154b3a7e4bc93e1ce93c6bc	0.0	-0.01763	3.8104	0.0	1.0	-0.12	0.3108489875541962	0.2	0.12	-0.1482
699	6154b3a7e4bc93e1ce93c6bc	0.2	-0.04828	3.746	0.0	1.0	-0.78	0.3108489875541962	0.2	0.78	-0.924
700	6154b3a7e4bc93e1ce93c6bc	0.2	0.01931	3.0598	1.0	1.0	0.12	0.3108489875541962	0.2	0.12	0.1482
701	6154b3a7e4bc93e1ce93c6bc	-0.2	-0.01577	2.1512	0.0	1.0	-0.12	0.3108489875541962	0.2	0.12	-0.1482
702	6154b3a7e4bc93e1ce93c6bc	-0.2	0.01577	2.8856	0.0	0.0	0.12	0.3108489875541962	0.2	0.12	0.1482
703	6154b3a7e4bc93e1ce93c6bc	-0.2	-0.03942	2.3612	0.0	1.0	-0.78	0.3108489875541962	0.2	0.78	-0.924
704	6154b3a7e4bc93e1ce93c6bc	0.0	-0.04408	2.7532	0.0	1.0	-0.78	0.3108489875541962	0.2	0.78	-0.924
705	6154b3a7e4bc93e1ce93c6bc	0.2	0.04828	2.3279	1.0	1.0	0.78	0.3108489875541962	0.2	0.78	0.924
706	6154b3a7e4bc93e1ce93c6bc	-0.2	0.03942	2.7227	1.0	1.0	0.78	0.3108489875541962	0.2	0.78	0.924
707	6154b3a7e4bc93e1ce93c6bc	0.2	-0.01931	2.8769	0.0	1.0	-0.12	0.3108489875541962	0.2	0.12	-0.1482
708	6154b3a7e4bc93e1ce93c6bc	0.0	0.01763	3.2527	1.0	1.0	0.12	0.3108489875541962	0.2	0.12	0.1482
709	6154b3a7e4bc93e1ce93c6bc	0.2	-0.01931	2.2354	0.0	1.0	-0.12	0.3108489875541962	0.2	0.12	-0.1482
710	6154b3a7e4bc93e1ce93c6bc	0.0	-0.01763	2.6768	0.0	1.0	-0.12	0.3108489875541962	0.2	0.12	-0.1482
711	6154b3a7e4bc93e1ce93c6bc	-0.2	0.01577	2.0196	1.0	1.0	0.12	0.3108489875541962	0.2	0.12	0.1482
712	6154b3a7e4bc93e1ce93c6bc	0.2	-0.04828	2.1344	0.0	1.0	-0.78	0.3108489875541962	0.2	0.78	-0.924
713	6154b3a7e4bc93e1ce93c6bc	0.2	0.04828	2.1967	1.0	1.0	0.78	0.3108489875541962	0.2	0.78	0.924
714	6154b3a7e4bc93e1ce93c6bc	0.0	0.01763	3.2057	0.0	0.0	0.12	0.3108489875541962	0.2	0.12	0.1482
715	6154b3a7e4bc93e1ce93c6bc	0.0	-0.04408	1.5673	0.0	1.0	-0.78	0.3108489875541962	0.2	0.78	-0.924
716	6154b3a7e4bc93e1ce93c6bc	-0.2	-0.01577	1.226	1.0	0.0	-0.12	0.3108489875541962	0.2	0.12	-0.1482
717	6154b3a7e4bc93e1ce93c6bc	0.2	0.01931	1.6092	0.0	0.0	0.12	0.3108489875541962	0.2	0.12	0.1482
718	6154b3a7e4bc93e1ce93c6bc	-0.2	0.03942	5.9048	1.0	1.0	0.78	0.3108489875541962	0.2	0.78	0.924
719	6154b3a7e4bc93e1ce93c6bc	0.0	0.04408	2.66	1.0	1.0	0.78	0.3108489875541962	0.2	0.78	0.924
720	6154b3a7e4bc93e1ce93c6bc	-0.2	-0.03942	2.4402	0.0	1.0	-0.78	0.3108489875541962	0.2	0.78	-0.924
721	6154b3a7e4bc93e1ce93c6bc	0.2	-0.04828	2.2677	0.0	1.0	-0.78	0.3108489875541962	0.2	0.78	-0.924
722	6154b3a7e4bc93e1ce93c6bc	0.0	-0.04408	2.2457	0.0	1.0	-0.78	0.3108489875541962	0.2	0.78	-0.924
723	6154b3a7e4bc93e1ce93c6bc	-0.2	-0.01577	2.8111	0.0	1.0	-0.12	0.3108489875541962	0.2	0.12	-0.1482
724	6154b3a7e4bc93e1ce93c6bc	0.2	-0.01931	2.0409	0.0	1.0	-0.12	0.3108489875541962	0.2	0.12	-0.1482
725	6154b3a7e4bc93e1ce93c6bc	-0.2	-0.03942	2.4756	0.0	1.0	-0.78	0.3108489875541962	0.2	0.78	-0.924
726	6154b3a7e4bc93e1ce93c6bc	0.0	0.04408	2.4361	1.0	1.0	0.78	0.3108489875541962	0.2	0.78	0.924
727	6154b3a7e4bc93e1ce93c6bc	0.0	0.01763	2.4505	1.0	1.0	0.12	0.3108489875541962	0.2	0.12	0.1482
728	6154b3a7e4bc93e1ce93c6bc	0.0	-0.01763	2.4508	0.0	1.0	-0.12	0.3108489875541962	0.2	0.12	-0.1482
729	6154b3a7e4bc93e1ce93c6bc	-0.2	0.03942	3.7185	1.0	1.0	0.78	0.3108489875541962	0.2	0.78	0.924
730	6154b3a7e4bc93e1ce93c6bc	0.2	0.01931	3.5534	1.0	1.0	0.12	0.3108489875541962	0.2	0.12	0.1482
731	6154b3a7e4bc93e1ce93c6bc	-0.2	0.01577	3.1882	1.0	1.0	0.12	0.3108489875541962	0.2	0.12	0.1482
732	6154b3a7e4bc93e1ce93c6bc	0.2	0.04828	2.248	0.0	0.0	0.78	0.3108489875541962	0.2	0.78	0.924
733	6154b3a7e4bc93e1ce93c6bc	-0.2	0.01577	4.0216	1.0	1.0	0.12	0.3108489875541962	0.2	0.12	0.1482
734	6154b3a7e4bc93e1ce93c6bc	-0.2	-0.03942	2.7682	0.0	1.0	-0.78	0.3108489875541962	0.2	0.78	-0.924
735	6154b3a7e4bc93e1ce93c6bc	0.2	-0.01931	2.8468	0.0	1.0	-0.12	0.3108489875541962	0.2	0.12	-0.1482
736	6154b3a7e4bc93e1ce93c6bc	-0.2	0.03942	2.2882	1.0	1.0	0.78	0.3108489875541962	0.2	0.78	0.924
737	6154b3a7e4bc93e1ce93c6bc	0.0	0.01763	2.6467	1.0	1.0	0.12	0.3108489875541962	0.2	0.12	0.1482
738	6154b3a7e4bc93e1ce93c6bc	0.0	-0.04408	2.406	0.0	1.0	-0.78	0.3108489875541962	0.2	0.78	-0.924
739	6154b3a7e4bc93e1ce93c6bc	0.2	0.04828	2.9339	1.0	1.0	0.78	0.3108489875541962	0.2	0.78	0.924
740	6154b3a7e4bc93e1ce93c6bc	0.0	-0.01763	3.5899	0.0	1.0	-0.12	0.3108489875541962	0.2	0.12	-0.1482
741	6154b3a7e4bc93e1ce93c6bc	0.0	0.04408	1.8954	1.0	1.0	0.78	0.3108489875541962	0.2	0.78	0.924
742	6154b3a7e4bc93e1ce93c6bc	0.2	-0.04828	1.7222	0.0	1.0	-0.78	0.3108489875541962	0.2	0.78	-0.924
743	6154b3a7e4bc93e1ce93c6bc	-0.2	-0.01577	2.7807	0.0	1.0	-0.12	0.3108489875541962	0.2	0.12	-0.1482
744	6154b3a7e4bc93e1ce93c6bc	0.2	0.01931	1.4009	1.0	1.0	0.12	0.3108489875541962	0.2	0.12	0.1482
745	6154b3a7e4bc93e1ce93c6bc	0.2	-0.04828	0.9683	0.0	1.0	-0.78	0.3108489875541962	0.2	0.78	-0.924
746	6154b3a7e4bc93e1ce93c6bc	-0.2	-0.03942	1.8266	0.0	1.0	-0.78	0.3108489875541962	0.2	0.78	-0.924
747	6154b3a7e4bc93e1ce93c6bc	0.2	0.01931	2.7585	1.0	1.0	0.12	0.3108489875541962	0.2	0.12	0.1482
748	6154b3a7e4bc93e1ce93c6bc	-0.2	0.01577	3.6826	1.0	1.0	0.12	0.3108489875541962	0.2	0.12	0.1482
749	6154b3a7e4bc93e1ce93c6bc	-0.2	-0.01577	1.6348	0.0	1.0	-0.12	0.3108489875541962	0.2	0.12	-0.1482
750	6154b3a7e4bc93e1ce93c6bc	-0.2	0.03942	1.3383	1.0	1.0	0.78	0.3108489875541962	0.2	0.78	0.924
751	6154b3a7e4bc93e1ce93c6bc	0.0	-0.01763	2.4696	1.0	0.0	-0.12	0.3108489875541962	0.2	0.12	-0.1482
752	6154b3a7e4bc93e1ce93c6bc	0.0	-0.04408	1.0335	0.0	1.0	-0.78	0.3108489875541962	0.2	0.78	-0.924
753	6154b3a7e4bc93e1ce93c6bc	0.0	0.01763	3.4401	1.0	1.0	0.12	0.3108489875541962	0.2	0.12	0.1482
754	6154b3a7e4bc93e1ce93c6bc	0.2	0.04828	1.1284	1.0	1.0	0.78	0.3108489875541962	0.2	0.78	0.924
755	6154b3a7e4bc93e1ce93c6bc	0.2	-0.01931	2.7749	0.0	1.0	-0.12	0.3108489875541962	0.2	0.12	-0.1482
756	6154b3a7e4bc93e1ce93c6bc	0.0	0.04408	1.4619	1.0	1.0	0.78	0.3108489875541962	0.2	0.78	0.924
757	6154b3a7e4bc93e1ce93c6bc	0.0	0.04408	2.1243	1.0	1.0	0.78	0.3108489875541962	0.2	0.78	0.924
758	6154b3a7e4bc93e1ce93c6bc	-0.2	0.03942	2.4129	1.0	1.0	0.78	0.3108489875541962	0.2	0.78	0.924
759	6154b3a7e4bc93e1ce93c6bc	0.2	0.04828	2.9624	1.0	1.0	0.78	0.3108489875541962	0.2	0.78	0.924
760	6154b3a7e4bc93e1ce93c6bc	-0.2	-0.01577	3.3029	0.0	1.0	-0.12	0.3108489875541962	0.2	0.12	-0.1482
761	6154b3a7e4bc93e1ce93c6bc	0.2	0.01931	2.0262	1.0	1.0	0.12	0.3108489875541962	0.2	0.12	0.1482
762	6154b3a7e4bc93e1ce93c6bc	-0.2	-0.03942	6.0595	0.0	1.0	-0.78	0.3108489875541962	0.2	0.78	-0.924
763	6154b3a7e4bc93e1ce93c6bc	0.0	-0.04408	2.9843	0.0	1.0	-0.78	0.3108489875541962	0.2	0.78	-0.924
764	6154b3a7e4bc93e1ce93c6bc	0.0	0.01763	2.6346	1.0	1.0	0.12	0.3108489875541962	0.2	0.12	0.1482
765	6154b3a7e4bc93e1ce93c6bc	-0.2	0.01577	2.6787	1.0	1.0	0.12	0.3108489875541962	0.2	0.12	0.1482
766	6154b3a7e4bc93e1ce93c6bc	0.2	-0.01931	0.9647	0.0	1.0	-0.12	0.3108489875541962	0.2	0.12	-0.1482
767	6154b3a7e4bc93e1ce93c6bc	0.0	-0.01763	1.2941	1.0	0.0	-0.12	0.3108489875541962	0.2	0.12	-0.1482
768	6154b3a7e4bc93e1ce93c6bc	0.2	-0.04828	1.751	0.0	1.0	-0.78	0.3108489875541962	0.2	0.78	-0.924
1	5f30ee4c383a0d56521f69c7	0.0	-0.02818	4.2821	0.0	1.0	-0.32	0.7943918570829458	0.2	0.32	-0.1482
2	5f30ee4c383a0d56521f69c7	-0.2	0.02521	4.2818	1.0	1.0	0.32	0.7943918570829458	0.2	0.32	0.1482
3	5f30ee4c383a0d56521f69c7	0.0	0.02818	5.5483	1.0	1.0	0.32	0.7943918570829458	0.2	0.32	0.1482
4	5f30ee4c383a0d56521f69c7	0.2	-0.07719	2.3998	0.0	1.0	-1.99	0.7943918570829458	0.2	1.99	-0.924
5	5f30ee4c383a0d56521f69c7	0.0	0.07046	2.5815	1.0	1.0	1.99	0.7943918570829458	0.2	1.99	0.924
6	5f30ee4c383a0d56521f69c7	-0.2	0.06302	2.015	1.0	1.0	1.99	0.7943918570829458	0.2	1.99	0.924
7	5f30ee4c383a0d56521f69c7	0.0	-0.07046	1.1991	0.0	1.0	-1.99	0.7943918570829458	0.2	1.99	-0.924
8	5f30ee4c383a0d56521f69c7	0.2	0.07719	1.3648	1.0	1.0	1.99	0.7943918570829458	0.2	1.99	0.924
9	5f30ee4c383a0d56521f69c7	0.2	-0.03088	2.6818	0.0	1.0	-0.32	0.7943918570829458	0.2	0.32	-0.1482
10	5f30ee4c383a0d56521f69c7	-0.2	-0.02521	3.5132	1.0	0.0	-0.32	0.7943918570829458	0.2	0.32	-0.1482
11	5f30ee4c383a0d56521f69c7	0.2	0.03088	6.6811	1.0	1.0	0.32	0.7943918570829458	0.2	0.32	0.1482
12	5f30ee4c383a0d56521f69c7	-0.2	-0.06302	3.4634	0.0	1.0	-1.99	0.7943918570829458	0.2	1.99	-0.924
13	5f30ee4c383a0d56521f69c7	-0.2	-0.02521	9.198	0.0	1.0	-0.32	0.7943918570829458	0.2	0.32	-0.1482
14	5f30ee4c383a0d56521f69c7	-0.2	-0.06302	1.8308	0.0	1.0	-1.99	0.7943918570829458	0.2	1.99	-0.924
15	5f30ee4c383a0d56521f69c7	-0.2	0.06302	3.1829	1.0	1.0	1.99	0.7943918570829458	0.2	1.99	0.924
16	5f30ee4c383a0d56521f69c7	0.2	0.03088	1.5647	1.0	1.0	0.32	0.7943918570829458	0.2	0.32	0.1482
17	5f30ee4c383a0d56521f69c7	-0.2	0.02521	2.7766	1.0	1.0	0.32	0.7943918570829458	0.2	0.32	0.1482
18	5f30ee4c383a0d56521f69c7	0.0	-0.02818	7.6646	0.0	1.0	-0.32	0.7943918570829458	0.2	0.32	-0.1482
19	5f30ee4c383a0d56521f69c7	0.2	-0.07719	3.7626	0.0	1.0	-1.99	0.7943918570829458	0.2	1.99	-0.924
20	5f30ee4c383a0d56521f69c7	0.0	-0.07046	3.021	0.0	1.0	-1.99	0.7943918570829458	0.2	1.99	-0.924
21	5f30ee4c383a0d56521f69c7	0.2	0.07719	1.8466	1.0	1.0	1.99	0.7943918570829458	0.2	1.99	0.924
22	5f30ee4c383a0d56521f69c7	0.0	0.07046	3.7328	1.0	1.0	1.99	0.7943918570829458	0.2	1.99	0.924
23	5f30ee4c383a0d56521f69c7	0.0	0.02818	3.132	1.0	1.0	0.32	0.7943918570829458	0.2	0.32	0.1482
24	5f30ee4c383a0d56521f69c7	0.2	-0.03088	3.8815	1.0	0.0	-0.32	0.7943918570829458	0.2	0.32	-0.1482
25	5f30ee4c383a0d56521f69c7	0.0	-0.02818	7.0109	0.0	1.0	-0.32	0.7943918570829458	0.2	0.32	-0.1482
26	5f30ee4c383a0d56521f69c7	0.2	0.07719	2.594	1.0	1.0	1.99	0.7943918570829458	0.2	1.99	0.924
27	5f30ee4c383a0d56521f69c7	0.2	-0.03088	2.9781	0.0	1.0	-0.32	0.7943918570829458	0.2	0.32	-0.1482
29	5f30ee4c383a0d56521f69c7	0.2	-0.07719	3.2104	0.0	1.0	-1.99	0.7943918570829458	0.2	1.99	-0.924
30	5f30ee4c383a0d56521f69c7	-0.2	-0.06302	1.7314	0.0	1.0	-1.99	0.7943918570829458	0.2	1.99	-0.924
31	5f30ee4c383a0d56521f69c7	0.2	0.03088	7.3097	1.0	1.0	0.32	0.7943918570829458	0.2	0.32	0.1482
32	5f30ee4c383a0d56521f69c7	-0.2	0.06302	4.6816	1.0	1.0	1.99	0.7943918570829458	0.2	1.99	0.924
33	5f30ee4c383a0d56521f69c7	-0.2	-0.02521	3.7976	0.0	1.0	-0.32	0.7943918570829458	0.2	0.32	-0.1482
34	5f30ee4c383a0d56521f69c7	-0.2	0.02521	5.13	1.0	1.0	0.32	0.7943918570829458	0.2	0.32	0.1482
35	5f30ee4c383a0d56521f69c7	0.0	-0.07046	4.1346	0.0	1.0	-1.99	0.7943918570829458	0.2	1.99	-0.924
36	5f30ee4c383a0d56521f69c7	0.0	0.07046	3.198	1.0	1.0	1.99	0.7943918570829458	0.2	1.99	0.924
37	5f30ee4c383a0d56521f69c7	0.2	0.03088	2.8806	0.0	0.0	0.32	0.7943918570829458	0.2	0.32	0.1482
38	5f30ee4c383a0d56521f69c7	-0.2	-0.02521	10.4803	0.0	1.0	-0.32	0.7943918570829458	0.2	0.32	-0.1482
39	5f30ee4c383a0d56521f69c7	0.2	0.07719	2.0817	1.0	1.0	1.99	0.7943918570829458	0.2	1.99	0.924
40	5f30ee4c383a0d56521f69c7	-0.2	0.06302	7.0656	1.0	1.0	1.99	0.7943918570829458	0.2	1.99	0.924
41	5f30ee4c383a0d56521f69c7	0.0	-0.02818	2.6058	0.0	1.0	-0.32	0.7943918570829458	0.2	0.32	-0.1482
42	5f30ee4c383a0d56521f69c7	0.0	-0.07046	2.0107	0.0	1.0	-1.99	0.7943918570829458	0.2	1.99	-0.924
43	5f30ee4c383a0d56521f69c7	0.2	-0.03088	2.6566	0.0	1.0	-0.32	0.7943918570829458	0.2	0.32	-0.1482
44	5f30ee4c383a0d56521f69c7	0.0	0.07046	3.0848	1.0	1.0	1.99	0.7943918570829458	0.2	1.99	0.924
45	5f30ee4c383a0d56521f69c7	-0.2	-0.06302	3.9276	0.0	1.0	-1.99	0.7943918570829458	0.2	1.99	-0.924
46	5f30ee4c383a0d56521f69c7	0.0	0.02818	9.3173	0.0	0.0	0.32	0.7943918570829458	0.2	0.32	0.1482
47	5f30ee4c383a0d56521f69c7	-0.2	0.02521	4.17	1.0	1.0	0.32	0.7943918570829458	0.2	0.32	0.1482
48	5f30ee4c383a0d56521f69c7	0.2	-0.07719	3.9728	0.0	1.0	-1.99	0.7943918570829458	0.2	1.99	-0.924
49	5f30ee4c383a0d56521f69c7	-0.2	-0.06302	7.4966	0.0	1.0	-1.99	0.7943918570829458	0.2	1.99	-0.924
51	5f30ee4c383a0d56521f69c7	0.2	0.03088	4.6494	1.0	1.0	0.32	0.7943918570829458	0.2	0.32	0.1482
52	5f30ee4c383a0d56521f69c7	-0.2	0.02521	5.4625	1.0	1.0	0.32	0.7943918570829458	0.2	0.32	0.1482
53	5f30ee4c383a0d56521f69c7	0.0	0.02818	6.2169	1.0	1.0	0.32	0.7943918570829458	0.2	0.32	0.1482
55	5f30ee4c383a0d56521f69c7	0.2	0.07719	1.6019	1.0	1.0	1.99	0.7943918570829458	0.2	1.99	0.924
56	5f30ee4c383a0d56521f69c7	0.2	-0.03088	2.988	0.0	1.0	-0.32	0.7943918570829458	0.2	0.32	-0.1482
57	5f30ee4c383a0d56521f69c7	0.2	-0.07719	2.5844	0.0	1.0	-1.99	0.7943918570829458	0.2	1.99	-0.924
58	5f30ee4c383a0d56521f69c7	-0.2	0.06302	2.2623	1.0	1.0	1.99	0.7943918570829458	0.2	1.99	0.924
59	5f30ee4c383a0d56521f69c7	0.0	-0.07046	2.4695	0.0	1.0	-1.99	0.7943918570829458	0.2	1.99	-0.924
60	5f30ee4c383a0d56521f69c7	0.0	0.07046	3.3782	1.0	1.0	1.99	0.7943918570829458	0.2	1.99	0.924
61	5f30ee4c383a0d56521f69c7	-0.2	-0.02521	5.0089	0.0	1.0	-0.32	0.7943918570829458	0.2	0.32	-0.1482
62	5f30ee4c383a0d56521f69c7	-0.2	0.06302	3.7947	1.0	1.0	1.99	0.7943918570829458	0.2	1.99	0.924
63	5f30ee4c383a0d56521f69c7	0.0	-0.02818	5.5894	1.0	0.0	-0.32	0.7943918570829458	0.2	0.32	-0.1482
64	5f30ee4c383a0d56521f69c7	0.0	0.07046	3.5716	1.0	1.0	1.99	0.7943918570829458	0.2	1.99	0.924
65	5f30ee4c383a0d56521f69c7	0.2	-0.07719	2.3757	0.0	1.0	-1.99	0.7943918570829458	0.2	1.99	-0.924
66	5f30ee4c383a0d56521f69c7	0.0	0.02818	4.7955	1.0	1.0	0.32	0.7943918570829458	0.2	0.32	0.1482
67	5f30ee4c383a0d56521f69c7	-0.2	-0.06302	2.1133	0.0	1.0	-1.99	0.7943918570829458	0.2	1.99	-0.924
68	5f30ee4c383a0d56521f69c7	0.2	0.07719	2.2809	0.0	0.0	1.99	0.7943918570829458	0.2	1.99	0.924
69	5f30ee4c383a0d56521f69c7	0.2	-0.03088	10.1949	1.0	0.0	-0.32	0.7943918570829458	0.2	0.32	-0.1482
70	5f30ee4c383a0d56521f69c7	0.0	-0.07046	3.3409	0.0	1.0	-1.99	0.7943918570829458	0.2	1.99	-0.924
71	5f30ee4c383a0d56521f69c7	0.2	0.03088	2.7625	1.0	1.0	0.32	0.7943918570829458	0.2	0.32	0.1482
72	5f30ee4c383a0d56521f69c7	-0.2	0.02521	4.0685	1.0	1.0	0.32	0.7943918570829458	0.2	0.32	0.1482
73	5f30ee4c383a0d56521f69c7	-0.2	-0.02521	8.5175	0.0	1.0	-0.32	0.7943918570829458	0.2	0.32	-0.1482
74	5f30ee4c383a0d56521f69c7	0.2	0.03088	4.2733	1.0	1.0	0.32	0.7943918570829458	0.2	0.32	0.1482
75	5f30ee4c383a0d56521f69c7	0.2	-0.03088	4.6833	0.0	1.0	-0.32	0.7943918570829458	0.2	0.32	-0.1482
76	5f30ee4c383a0d56521f69c7	-0.2	0.06302	2.3436	1.0	1.0	1.99	0.7943918570829458	0.2	1.99	0.924
77	5f30ee4c383a0d56521f69c7	-0.2	0.02521	1.462	1.0	1.0	0.32	0.7943918570829458	0.2	0.32	0.1482
78	5f30ee4c383a0d56521f69c7	0.0	0.02818	1.7453	1.0	1.0	0.32	0.7943918570829458	0.2	0.32	0.1482
79	5f30ee4c383a0d56521f69c7	0.0	0.07046	3.9971	1.0	1.0	1.99	0.7943918570829458	0.2	1.99	0.924
81	5f30ee4c383a0d56521f69c7	0.0	-0.07046	6.7933	0.0	1.0	-1.99	0.7943918570829458	0.2	1.99	-0.924
82	5f30ee4c383a0d56521f69c7	0.2	-0.07719	3.8779	0.0	1.0	-1.99	0.7943918570829458	0.2	1.99	-0.924
83	5f30ee4c383a0d56521f69c7	0.0	-0.02818	9.2007	0.0	1.0	-0.32	0.7943918570829458	0.2	0.32	-0.1482
84	5f30ee4c383a0d56521f69c7	0.2	0.07719	6.0331	1.0	1.0	1.99	0.7943918570829458	0.2	1.99	0.924
85	5f30ee4c383a0d56521f69c7	-0.2	0.02521	14.4651	1.0	1.0	0.32	0.7943918570829458	0.2	0.32	0.1482
86	5f30ee4c383a0d56521f69c7	0.2	0.07719	3.1446	1.0	1.0	1.99	0.7943918570829458	0.2	1.99	0.924
87	5f30ee4c383a0d56521f69c7	-0.2	-0.02521	4.0468	1.0	0.0	-0.32	0.7943918570829458	0.2	0.32	-0.1482
88	5f30ee4c383a0d56521f69c7	0.0	0.02818	3.9339	1.0	1.0	0.32	0.7943918570829458	0.2	0.32	0.1482
89	5f30ee4c383a0d56521f69c7	0.2	0.03088	7.4757	0.0	0.0	0.32	0.7943918570829458	0.2	0.32	0.1482
90	5f30ee4c383a0d56521f69c7	0.0	-0.07046	1.9668	0.0	1.0	-1.99	0.7943918570829458	0.2	1.99	-0.924
91	5f30ee4c383a0d56521f69c7	-0.2	-0.06302	2.2168	0.0	1.0	-1.99	0.7943918570829458	0.2	1.99	-0.924
92	5f30ee4c383a0d56521f69c7	0.2	-0.03088	4.1097	0.0	1.0	-0.32	0.7943918570829458	0.2	0.32	-0.1482
93	5f30ee4c383a0d56521f69c7	0.2	-0.07719	4.3227	0.0	1.0	-1.99	0.7943918570829458	0.2	1.99	-0.924
94	5f30ee4c383a0d56521f69c7	-0.2	0.06302	3.0505	1.0	1.0	1.99	0.7943918570829458	0.2	1.99	0.924
95	5f30ee4c383a0d56521f69c7	0.0	-0.02818	5.1777	0.0	1.0	-0.32	0.7943918570829458	0.2	0.32	-0.1482
96	5f30ee4c383a0d56521f69c7	0.0	0.07046	1.7965	1.0	1.0	1.99	0.7943918570829458	0.2	1.99	0.924
97	5f30ee4c383a0d56521f69c7	-0.2	-0.02521	3.8993	0.0	1.0	-0.32	0.7943918570829458	0.2	0.32	-0.1482
98	5f30ee4c383a0d56521f69c7	0.2	0.03088	3.1778	1.0	1.0	0.32	0.7943918570829458	0.2	0.32	0.1482
99	5f30ee4c383a0d56521f69c7	-0.2	0.02521	4.3968	0.0	0.0	0.32	0.7943918570829458	0.2	0.32	0.1482
100	5f30ee4c383a0d56521f69c7	0.2	-0.07719	3.1428	0.0	1.0	-1.99	0.7943918570829458	0.2	1.99	-0.924
101	5f30ee4c383a0d56521f69c7	-0.2	-0.06302	6.8443	0.0	1.0	-1.99	0.7943918570829458	0.2	1.99	-0.924
102	5f30ee4c383a0d56521f69c7	-0.2	0.06302	4.4269	1.0	1.0	1.99	0.7943918570829458	0.2	1.99	0.924
103	5f30ee4c383a0d56521f69c7	0.2	0.07719	4.1957	1.0	1.0	1.99	0.7943918570829458	0.2	1.99	0.924
104	5f30ee4c383a0d56521f69c7	0.0	0.07046	1.935	1.0	1.0	1.99	0.7943918570829458	0.2	1.99	0.924
105	5f30ee4c383a0d56521f69c7	0.2	-0.03088	2.0467	0.0	1.0	-0.32	0.7943918570829458	0.2	0.32	-0.1482
106	5f30ee4c383a0d56521f69c7	0.0	-0.07046	2.5098	0.0	1.0	-1.99	0.7943918570829458	0.2	1.99	-0.924
107	5f30ee4c383a0d56521f69c7	0.0	0.02818	2.4326	1.0	1.0	0.32	0.7943918570829458	0.2	0.32	0.1482
108	5f30ee4c383a0d56521f69c7	0.0	-0.02818	2.8354	0.0	1.0	-0.32	0.7943918570829458	0.2	0.32	-0.1482
109	5f30ee4c383a0d56521f69c7	0.2	0.03088	2.3729	1.0	1.0	0.32	0.7943918570829458	0.2	0.32	0.1482
110	5f30ee4c383a0d56521f69c7	-0.2	-0.06302	5.9279	0.0	1.0	-1.99	0.7943918570829458	0.2	1.99	-0.924
111	5f30ee4c383a0d56521f69c7	0.0	0.02818	1.596	1.0	1.0	0.32	0.7943918570829458	0.2	0.32	0.1482
112	5f30ee4c383a0d56521f69c7	-0.2	-0.02521	8.8115	0.0	1.0	-0.32	0.7943918570829458	0.2	0.32	-0.1482
113	5f30ee4c383a0d56521f69c7	0.0	-0.02818	9.7499	0.0	1.0	-0.32	0.7943918570829458	0.2	0.32	-0.1482
114	5f30ee4c383a0d56521f69c7	0.2	-0.03088	7.9494	1.0	0.0	-0.32	0.7943918570829458	0.2	0.32	-0.1482
115	5f30ee4c383a0d56521f69c7	-0.2	0.06302	1.9778	1.0	1.0	1.99	0.7943918570829458	0.2	1.99	0.924
116	5f30ee4c383a0d56521f69c7	-0.2	0.02521	6.1625	0.0	0.0	0.32	0.7943918570829458	0.2	0.32	0.1482
117	5f30ee4c383a0d56521f69c7	0.0	0.07046	1.5044	1.0	1.0	1.99	0.7943918570829458	0.2	1.99	0.924
118	5f30ee4c383a0d56521f69c7	0.2	0.07719	1.2065	1.0	1.0	1.99	0.7943918570829458	0.2	1.99	0.924
119	5f30ee4c383a0d56521f69c7	0.0	-0.07046	4.5623	1.0	0.0	-1.99	0.7943918570829458	0.2	1.99	-0.924
120	5f30ee4c383a0d56521f69c7	0.2	-0.07719	0.6477	0.0	1.0	-1.99	0.7943918570829458	0.2	1.99	-0.924
121	5f30ee4c383a0d56521f69c7	0.0	0.02818	1.2462	0.0	0.0	0.32	0.7943918570829458	0.2	0.32	0.1482
122	5f30ee4c383a0d56521f69c7	0.2	-0.07719	4.3281	0.0	1.0	-1.99	0.7943918570829458	0.2	1.99	-0.924
123	5f30ee4c383a0d56521f69c7	0.2	-0.03088	3.562	0.0	1.0	-0.32	0.7943918570829458	0.2	0.32	-0.1482
124	5f30ee4c383a0d56521f69c7	0.2	0.03088	3.5172	1.0	1.0	0.32	0.7943918570829458	0.2	0.32	0.1482
125	5f30ee4c383a0d56521f69c7	-0.2	0.02521	2.0521	1.0	1.0	0.32	0.7943918570829458	0.2	0.32	0.1482
126	5f30ee4c383a0d56521f69c7	0.0	-0.07046	2.6014	0.0	1.0	-1.99	0.7943918570829458	0.2	1.99	-0.924
127	5f30ee4c383a0d56521f69c7	0.0	-0.02818	4.8493	0.0	1.0	-0.32	0.7943918570829458	0.2	0.32	-0.1482
128	5f30ee4c383a0d56521f69c7	-0.2	-0.06302	3.0125	1.0	0.0	-1.99	0.7943918570829458	0.2	1.99	-0.924
129	5f30ee4c383a0d56521f69c7	0.2	0.07719	1.3129	1.0	1.0	1.99	0.7943918570829458	0.2	1.99	0.924
130	5f30ee4c383a0d56521f69c7	0.0	0.07046	1.649	1.0	1.0	1.99	0.7943918570829458	0.2	1.99	0.924
131	5f30ee4c383a0d56521f69c7	-0.2	-0.02521	3.1448	1.0	0.0	-0.32	0.7943918570829458	0.2	0.32	-0.1482
132	5f30ee4c383a0d56521f69c7	-0.2	0.06302	1.8353	1.0	1.0	1.99	0.7943918570829458	0.2	1.99	0.924
133	5f30ee4c383a0d56521f69c7	-0.2	-0.06302	2.5836	0.0	1.0	-1.99	0.7943918570829458	0.2	1.99	-0.924
134	5f30ee4c383a0d56521f69c7	-0.2	0.06302	3.2453	1.0	1.0	1.99	0.7943918570829458	0.2	1.99	0.924
135	5f30ee4c383a0d56521f69c7	0.2	0.07719	2.8424	1.0	1.0	1.99	0.7943918570829458	0.2	1.99	0.924
136	5f30ee4c383a0d56521f69c7	0.0	0.02818	3.5269	1.0	1.0	0.32	0.7943918570829458	0.2	0.32	0.1482
137	5f30ee4c383a0d56521f69c7	0.2	-0.07719	2.1804	0.0	1.0	-1.99	0.7943918570829458	0.2	1.99	-0.924
138	5f30ee4c383a0d56521f69c7	0.0	-0.02818	2.4136	0.0	1.0	-0.32	0.7943918570829458	0.2	0.32	-0.1482
139	5f30ee4c383a0d56521f69c7	0.0	0.07046	3.2584	1.0	1.0	1.99	0.7943918570829458	0.2	1.99	0.924
140	5f30ee4c383a0d56521f69c7	0.2	0.03088	1.6934	1.0	1.0	0.32	0.7943918570829458	0.2	0.32	0.1482
141	5f30ee4c383a0d56521f69c7	-0.2	-0.02521	6.3788	0.0	1.0	-0.32	0.7943918570829458	0.2	0.32	-0.1482
142	5f30ee4c383a0d56521f69c7	-0.2	0.02521	5.6282	1.0	1.0	0.32	0.7943918570829458	0.2	0.32	0.1482
143	5f30ee4c383a0d56521f69c7	0.0	-0.07046	1.5949	0.0	1.0	-1.99	0.7943918570829458	0.2	1.99	-0.924
144	5f30ee4c383a0d56521f69c7	0.2	-0.03088	1.4112	0.0	1.0	-0.32	0.7943918570829458	0.2	0.32	-0.1482
145	5f30ee4c383a0d56521f69c7	0.0	-0.07046	3.3098	0.0	1.0	-1.99	0.7943918570829458	0.2	1.99	-0.924
146	5f30ee4c383a0d56521f69c7	0.2	-0.07719	1.6931	1.0	0.0	-1.99	0.7943918570829458	0.2	1.99	-0.924
147	5f30ee4c383a0d56521f69c7	0.2	-0.03088	2.8825	0.0	1.0	-0.32	0.7943918570829458	0.2	0.32	-0.1482
148	5f30ee4c383a0d56521f69c7	0.2	0.03088	3.2745	1.0	1.0	0.32	0.7943918570829458	0.2	0.32	0.1482
149	5f30ee4c383a0d56521f69c7	0.0	0.02818	2.7604	1.0	1.0	0.32	0.7943918570829458	0.2	0.32	0.1482
150	5f30ee4c383a0d56521f69c7	0.2	0.07719	3.2448	1.0	1.0	1.99	0.7943918570829458	0.2	1.99	0.924
151	5f30ee4c383a0d56521f69c7	-0.2	0.02521	8.7434	1.0	1.0	0.32	0.7943918570829458	0.2	0.32	0.1482
152	5f30ee4c383a0d56521f69c7	-0.2	-0.02521	3.0047	1.0	0.0	-0.32	0.7943918570829458	0.2	0.32	-0.1482
153	5f30ee4c383a0d56521f69c7	-0.2	0.06302	1.5271	1.0	1.0	1.99	0.7943918570829458	0.2	1.99	0.924
154	5f30ee4c383a0d56521f69c7	0.0	-0.02818	4.6452	0.0	1.0	-0.32	0.7943918570829458	0.2	0.32	-0.1482
155	5f30ee4c383a0d56521f69c7	-0.2	-0.06302	1.5026	0.0	1.0	-1.99	0.7943918570829458	0.2	1.99	-0.924
156	5f30ee4c383a0d56521f69c7	0.0	0.07046	2.452	1.0	1.0	1.99	0.7943918570829458	0.2	1.99	0.924
157	5f30ee4c383a0d56521f69c7	0.0	-0.02818	2.3624	0.0	1.0	-0.32	0.7943918570829458	0.2	0.32	-0.1482
158	5f30ee4c383a0d56521f69c7	0.0	0.07046	1.6704	1.0	1.0	1.99	0.7943918570829458	0.2	1.99	0.924
159	5f30ee4c383a0d56521f69c7	0.0	-0.07046	1.5939	0.0	1.0	-1.99	0.7943918570829458	0.2	1.99	-0.924
160	5f30ee4c383a0d56521f69c7	-0.2	-0.06302	1.4515	0.0	1.0	-1.99	0.7943918570829458	0.2	1.99	-0.924
161	5f30ee4c383a0d56521f69c7	0.0	0.02818	1.2008	1.0	1.0	0.32	0.7943918570829458	0.2	0.32	0.1482
162	5f30ee4c383a0d56521f69c7	-0.2	0.06302	2.0953	1.0	1.0	1.99	0.7943918570829458	0.2	1.99	0.924
163	5f30ee4c383a0d56521f69c7	0.2	-0.03088	1.3013	1.0	0.0	-0.32	0.7943918570829458	0.2	0.32	-0.1482
164	5f30ee4c383a0d56521f69c7	0.2	0.03088	3.5834	1.0	1.0	0.32	0.7943918570829458	0.2	0.32	0.1482
165	5f30ee4c383a0d56521f69c7	0.2	0.07719	2.8509	1.0	1.0	1.99	0.7943918570829458	0.2	1.99	0.924
166	5f30ee4c383a0d56521f69c7	-0.2	0.02521	3.5992	1.0	1.0	0.32	0.7943918570829458	0.2	0.32	0.1482
167	5f30ee4c383a0d56521f69c7	0.2	-0.07719	2.7435	0.0	1.0	-1.99	0.7943918570829458	0.2	1.99	-0.924
168	5f30ee4c383a0d56521f69c7	-0.2	-0.02521	0.9569	0.0	1.0	-0.32	0.7943918570829458	0.2	0.32	-0.1482
169	5f30ee4c383a0d56521f69c7	-0.2	-0.06302	0.9545	0.0	1.0	-1.99	0.7943918570829458	0.2	1.99	-0.924
170	5f30ee4c383a0d56521f69c7	0.0	0.07046	1.7616	1.0	1.0	1.99	0.7943918570829458	0.2	1.99	0.924
172	5f30ee4c383a0d56521f69c7	0.2	0.03088	1.1416	1.0	1.0	0.32	0.7943918570829458	0.2	0.32	0.1482
173	5f30ee4c383a0d56521f69c7	0.0	-0.07046	2.2476	0.0	1.0	-1.99	0.7943918570829458	0.2	1.99	-0.924
174	5f30ee4c383a0d56521f69c7	-0.2	0.06302	2.6528	1.0	1.0	1.99	0.7943918570829458	0.2	1.99	0.924
175	5f30ee4c383a0d56521f69c7	0.2	-0.03088	1.9976	0.0	1.0	-0.32	0.7943918570829458	0.2	0.32	-0.1482
176	5f30ee4c383a0d56521f69c7	0.0	-0.02818	1.7764	0.0	1.0	-0.32	0.7943918570829458	0.2	0.32	-0.1482
177	5f30ee4c383a0d56521f69c7	-0.2	-0.02521	1.2118	0.0	1.0	-0.32	0.7943918570829458	0.2	0.32	-0.1482
178	5f30ee4c383a0d56521f69c7	0.2	-0.07719	1.1783	0.0	1.0	-1.99	0.7943918570829458	0.2	1.99	-0.924
179	5f30ee4c383a0d56521f69c7	-0.2	0.02521	0.7319	0.0	0.0	0.32	0.7943918570829458	0.2	0.32	0.1482
180	5f30ee4c383a0d56521f69c7	0.0	0.02818	6.5556	1.0	1.0	0.32	0.7943918570829458	0.2	0.32	0.1482
181	5f30ee4c383a0d56521f69c7	-0.2	-0.02521	2.4957	0.0	1.0	-0.32	0.7943918570829458	0.2	0.32	-0.1482
182	5f30ee4c383a0d56521f69c7	0.0	-0.07046	1.5328	0.0	1.0	-1.99	0.7943918570829458	0.2	1.99	-0.924
183	5f30ee4c383a0d56521f69c7	0.2	0.03088	4.3825	0.0	0.0	0.32	0.7943918570829458	0.2	0.32	0.1482
184	5f30ee4c383a0d56521f69c7	-0.2	-0.06302	1.5856	0.0	1.0	-1.99	0.7943918570829458	0.2	1.99	-0.924
185	5f30ee4c383a0d56521f69c7	-0.2	0.02521	0.9976	1.0	1.0	0.32	0.7943918570829458	0.2	0.32	0.1482
186	5f30ee4c383a0d56521f69c7	-0.2	0.06302	0.9995	1.0	1.0	1.99	0.7943918570829458	0.2	1.99	0.924
187	5f30ee4c383a0d56521f69c7	0.0	0.07046	1.5953	1.0	1.0	1.99	0.7943918570829458	0.2	1.99	0.924
188	5f30ee4c383a0d56521f69c7	0.2	0.07719	2.38	1.0	1.0	1.99	0.7943918570829458	0.2	1.99	0.924
189	5f30ee4c383a0d56521f69c7	0.0	0.02818	2.432	1.0	1.0	0.32	0.7943918570829458	0.2	0.32	0.1482
190	5f30ee4c383a0d56521f69c7	0.2	-0.03088	1.8952	0.0	1.0	-0.32	0.7943918570829458	0.2	0.32	-0.1482
191	5f30ee4c383a0d56521f69c7	0.0	-0.02818	1.6083	0.0	1.0	-0.32	0.7943918570829458	0.2	0.32	-0.1482
192	5f30ee4c383a0d56521f69c7	0.2	-0.07719	1.1276	0.0	1.0	-1.99	0.7943918570829458	0.2	1.99	-0.924
193	5f30ee4c383a0d56521f69c7	0.0	0.07046	5.8157	1.0	1.0	1.99	0.7943918570829458	0.2	1.99	0.924
194	5f30ee4c383a0d56521f69c7	0.0	-0.02818	2.4155	0.0	1.0	-0.32	0.7943918570829458	0.2	0.32	-0.1482
195	5f30ee4c383a0d56521f69c7	0.2	-0.03088	3.7832	0.0	1.0	-0.32	0.7943918570829458	0.2	0.32	-0.1482
196	5f30ee4c383a0d56521f69c7	0.2	0.07719	2.6675	1.0	1.0	1.99	0.7943918570829458	0.2	1.99	0.924
197	5f30ee4c383a0d56521f69c7	0.0	0.02818	3.4143	1.0	1.0	0.32	0.7943918570829458	0.2	0.32	0.1482
198	5f30ee4c383a0d56521f69c7	0.2	0.03088	3.8473	1.0	1.0	0.32	0.7943918570829458	0.2	0.32	0.1482
199	5f30ee4c383a0d56521f69c7	0.0	-0.07046	1.0983	0.0	1.0	-1.99	0.7943918570829458	0.2	1.99	-0.924
200	5f30ee4c383a0d56521f69c7	-0.2	0.06302	6.8319	0.0	0.0	1.99	0.7943918570829458	0.2	1.99	0.924
201	5f30ee4c383a0d56521f69c7	-0.2	0.02521	2.5477	1.0	1.0	0.32	0.7943918570829458	0.2	0.32	0.1482
202	5f30ee4c383a0d56521f69c7	0.2	-0.07719	1.5779	0.0	1.0	-1.99	0.7943918570829458	0.2	1.99	-0.924
203	5f30ee4c383a0d56521f69c7	-0.2	-0.02521	4.3303	0.0	1.0	-0.32	0.7943918570829458	0.2	0.32	-0.1482
204	5f30ee4c383a0d56521f69c7	-0.2	-0.06302	1.7658	0.0	1.0	-1.99	0.7943918570829458	0.2	1.99	-0.924
205	5f30ee4c383a0d56521f69c7	-0.2	0.06302	2.2463	1.0	1.0	1.99	0.7943918570829458	0.2	1.99	0.924
206	5f30ee4c383a0d56521f69c7	0.0	0.02818	3.1146	1.0	1.0	0.32	0.7943918570829458	0.2	0.32	0.1482
207	5f30ee4c383a0d56521f69c7	0.2	-0.07719	1.792	0.0	1.0	-1.99	0.7943918570829458	0.2	1.99	-0.924
208	5f30ee4c383a0d56521f69c7	-0.2	-0.02521	4.0489	0.0	1.0	-0.32	0.7943918570829458	0.2	0.32	-0.1482
209	5f30ee4c383a0d56521f69c7	-0.2	-0.06302	2.4948	0.0	1.0	-1.99	0.7943918570829458	0.2	1.99	-0.924
210	5f30ee4c383a0d56521f69c7	0.0	-0.02818	4.7142	0.0	1.0	-0.32	0.7943918570829458	0.2	0.32	-0.1482
211	5f30ee4c383a0d56521f69c7	0.0	0.07046	2.4168	1.0	1.0	1.99	0.7943918570829458	0.2	1.99	0.924
213	5f30ee4c383a0d56521f69c7	0.2	0.07719	1.9657	1.0	1.0	1.99	0.7943918570829458	0.2	1.99	0.924
214	5f30ee4c383a0d56521f69c7	0.2	0.03088	1.2821	1.0	1.0	0.32	0.7943918570829458	0.2	0.32	0.1482
215	5f30ee4c383a0d56521f69c7	0.0	-0.07046	2.5952	0.0	1.0	-1.99	0.7943918570829458	0.2	1.99	-0.924
216	5f30ee4c383a0d56521f69c7	0.2	-0.03088	2.8428	0.0	1.0	-0.32	0.7943918570829458	0.2	0.32	-0.1482
217	5f30ee4c383a0d56521f69c7	0.2	0.03088	2.2317	0.0	0.0	0.32	0.7943918570829458	0.2	0.32	0.1482
218	5f30ee4c383a0d56521f69c7	0.0	-0.07046	1.8158	0.0	1.0	-1.99	0.7943918570829458	0.2	1.99	-0.924
219	5f30ee4c383a0d56521f69c7	-0.2	-0.06302	2.0264	0.0	1.0	-1.99	0.7943918570829458	0.2	1.99	-0.924
220	5f30ee4c383a0d56521f69c7	0.2	0.07719	1.3945	1.0	1.0	1.99	0.7943918570829458	0.2	1.99	0.924
221	5f30ee4c383a0d56521f69c7	0.2	-0.03088	2.931	0.0	1.0	-0.32	0.7943918570829458	0.2	0.32	-0.1482
222	5f30ee4c383a0d56521f69c7	0.0	0.02818	4.2646	1.0	1.0	0.32	0.7943918570829458	0.2	0.32	0.1482
223	5f30ee4c383a0d56521f69c7	-0.2	0.02521	2.6453	1.0	1.0	0.32	0.7943918570829458	0.2	0.32	0.1482
224	5f30ee4c383a0d56521f69c7	0.2	-0.07719	2.3288	0.0	1.0	-1.99	0.7943918570829458	0.2	1.99	-0.924
225	5f30ee4c383a0d56521f69c7	0.0	-0.02818	3.5868	0.0	1.0	-0.32	0.7943918570829458	0.2	0.32	-0.1482
226	5f30ee4c383a0d56521f69c7	-0.2	-0.02521	4.192	0.0	1.0	-0.32	0.7943918570829458	0.2	0.32	-0.1482
227	5f30ee4c383a0d56521f69c7	-0.2	0.06302	1.9789	1.0	1.0	1.99	0.7943918570829458	0.2	1.99	0.924
228	5f30ee4c383a0d56521f69c7	0.0	0.07046	1.9019	1.0	1.0	1.99	0.7943918570829458	0.2	1.99	0.924
229	5f30ee4c383a0d56521f69c7	0.0	0.07046	1.8315	1.0	1.0	1.99	0.7943918570829458	0.2	1.99	0.924
230	5f30ee4c383a0d56521f69c7	0.2	0.03088	2.1141	1.0	1.0	0.32	0.7943918570829458	0.2	0.32	0.1482
231	5f30ee4c383a0d56521f69c7	0.2	-0.03088	2.6825	0.0	1.0	-0.32	0.7943918570829458	0.2	0.32	-0.1482
232	5f30ee4c383a0d56521f69c7	0.2	0.07719	3.2249	1.0	1.0	1.99	0.7943918570829458	0.2	1.99	0.924
233	5f30ee4c383a0d56521f69c7	-0.2	0.06302	2.2677	1.0	1.0	1.99	0.7943918570829458	0.2	1.99	0.924
234	5f30ee4c383a0d56521f69c7	0.2	-0.07719	1.5607	0.0	1.0	-1.99	0.7943918570829458	0.2	1.99	-0.924
235	5f30ee4c383a0d56521f69c7	-0.2	0.02521	4.7079	1.0	1.0	0.32	0.7943918570829458	0.2	0.32	0.1482
236	5f30ee4c383a0d56521f69c7	-0.2	-0.06302	5.1654	0.0	1.0	-1.99	0.7943918570829458	0.2	1.99	-0.924
237	5f30ee4c383a0d56521f69c7	-0.2	-0.02521	5.6256	0.0	1.0	-0.32	0.7943918570829458	0.2	0.32	-0.1482
238	5f30ee4c383a0d56521f69c7	0.0	-0.07046	1.9464	0.0	1.0	-1.99	0.7943918570829458	0.2	1.99	-0.924
239	5f30ee4c383a0d56521f69c7	0.0	-0.02818	5.9175	1.0	0.0	-0.32	0.7943918570829458	0.2	0.32	-0.1482
240	5f30ee4c383a0d56521f69c7	0.0	0.02818	3.5943	0.0	0.0	0.32	0.7943918570829458	0.2	0.32	0.1482
241	5f30ee4c383a0d56521f69c7	0.0	-0.07046	2.0466	1.0	0.0	-1.99	0.7943918570829458	0.2	1.99	-0.924
242	5f30ee4c383a0d56521f69c7	0.0	-0.02818	1.2161	0.0	1.0	-0.32	0.7943918570829458	0.2	0.32	-0.1482
243	5f30ee4c383a0d56521f69c7	0.0	0.02818	1.7115	1.0	1.0	0.32	0.7943918570829458	0.2	0.32	0.1482
244	5f30ee4c383a0d56521f69c7	-0.2	-0.06302	2.1401	0.0	1.0	-1.99	0.7943918570829458	0.2	1.99	-0.924
245	5f30ee4c383a0d56521f69c7	-0.2	0.06302	1.5661	1.0	1.0	1.99	0.7943918570829458	0.2	1.99	0.924
246	5f30ee4c383a0d56521f69c7	0.2	-0.03088	1.1753	0.0	1.0	-0.32	0.7943918570829458	0.2	0.32	-0.1482
247	5f30ee4c383a0d56521f69c7	0.2	0.03088	1.5421	1.0	1.0	0.32	0.7943918570829458	0.2	0.32	0.1482
248	5f30ee4c383a0d56521f69c7	0.0	0.07046	2.5596	1.0	1.0	1.99	0.7943918570829458	0.2	1.99	0.924
249	5f30ee4c383a0d56521f69c7	0.2	-0.07719	1.8491	0.0	1.0	-1.99	0.7943918570829458	0.2	1.99	-0.924
250	5f30ee4c383a0d56521f69c7	-0.2	-0.02521	6.493	0.0	1.0	-0.32	0.7943918570829458	0.2	0.32	-0.1482
251	5f30ee4c383a0d56521f69c7	0.2	0.07719	1.7596	1.0	1.0	1.99	0.7943918570829458	0.2	1.99	0.924
252	5f30ee4c383a0d56521f69c7	-0.2	0.02521	2.8784	1.0	1.0	0.32	0.7943918570829458	0.2	0.32	0.1482
253	5f30ee4c383a0d56521f69c7	0.2	0.03088	5.5476	0.0	0.0	0.32	0.7943918570829458	0.2	0.32	0.1482
254	5f30ee4c383a0d56521f69c7	0.0	-0.02818	1.7491	1.0	0.0	-0.32	0.7943918570829458	0.2	0.32	-0.1482
255	5f30ee4c383a0d56521f69c7	0.0	-0.07046	1.8936	0.0	1.0	-1.99	0.7943918570829458	0.2	1.99	-0.924
256	5f30ee4c383a0d56521f69c7	-0.2	-0.06302	1.7594	0.0	1.0	-1.99	0.7943918570829458	0.2	1.99	-0.924
257	5f30ee4c383a0d56521f69c7	0.2	-0.03088	0.8101	0.0	1.0	-0.32	0.7943918570829458	0.2	0.32	-0.1482
258	5f30ee4c383a0d56521f69c7	0.2	-0.07719	4.9992	0.0	1.0	-1.99	0.7943918570829458	0.2	1.99	-0.924
259	5f30ee4c383a0d56521f69c7	0.0	0.02818	4.3819	1.0	1.0	0.32	0.7943918570829458	0.2	0.32	0.1482
260	5f30ee4c383a0d56521f69c7	-0.2	-0.02521	6.6278	0.0	1.0	-0.32	0.7943918570829458	0.2	0.32	-0.1482
261	5f30ee4c383a0d56521f69c7	-0.2	0.06302	2.1972	1.0	1.0	1.99	0.7943918570829458	0.2	1.99	0.924
262	5f30ee4c383a0d56521f69c7	0.2	0.07719	1.9825	1.0	1.0	1.99	0.7943918570829458	0.2	1.99	0.924
263	5f30ee4c383a0d56521f69c7	0.0	0.07046	4.2916	1.0	1.0	1.99	0.7943918570829458	0.2	1.99	0.924
264	5f30ee4c383a0d56521f69c7	-0.2	0.02521	6.0817	1.0	1.0	0.32	0.7943918570829458	0.2	0.32	0.1482
265	5f30ee4c383a0d56521f69c7	0.0	0.02818	3.5139	1.0	1.0	0.32	0.7943918570829458	0.2	0.32	0.1482
266	5f30ee4c383a0d56521f69c7	0.2	-0.07719	2.0417	0.0	1.0	-1.99	0.7943918570829458	0.2	1.99	-0.924
267	5f30ee4c383a0d56521f69c7	0.0	0.07046	1.4971	1.0	1.0	1.99	0.7943918570829458	0.2	1.99	0.924
268	5f30ee4c383a0d56521f69c7	0.0	-0.07046	2.1952	0.0	1.0	-1.99	0.7943918570829458	0.2	1.99	-0.924
269	5f30ee4c383a0d56521f69c7	0.2	0.07719	1.3638	1.0	1.0	1.99	0.7943918570829458	0.2	1.99	0.924
270	5f30ee4c383a0d56521f69c7	-0.2	0.02521	1.9004	1.0	1.0	0.32	0.7943918570829458	0.2	0.32	0.1482
271	5f30ee4c383a0d56521f69c7	0.2	-0.03088	2.1247	0.0	1.0	-0.32	0.7943918570829458	0.2	0.32	-0.1482
272	5f30ee4c383a0d56521f69c7	-0.2	0.06302	1.2249	1.0	1.0	1.99	0.7943918570829458	0.2	1.99	0.924
273	5f30ee4c383a0d56521f69c7	0.2	0.03088	1.8483	1.0	1.0	0.32	0.7943918570829458	0.2	0.32	0.1482
274	5f30ee4c383a0d56521f69c7	-0.2	-0.06302	2.0581	0.0	1.0	-1.99	0.7943918570829458	0.2	1.99	-0.924
275	5f30ee4c383a0d56521f69c7	0.0	-0.02818	1.5932	0.0	1.0	-0.32	0.7943918570829458	0.2	0.32	-0.1482
276	5f30ee4c383a0d56521f69c7	-0.2	-0.02521	5.0127	0.0	1.0	-0.32	0.7943918570829458	0.2	0.32	-0.1482
277	5f30ee4c383a0d56521f69c7	0.0	0.07046	1.2282	1.0	1.0	1.99	0.7943918570829458	0.2	1.99	0.924
278	5f30ee4c383a0d56521f69c7	-0.2	-0.02521	3.5967	1.0	0.0	-0.32	0.7943918570829458	0.2	0.32	-0.1482
279	5f30ee4c383a0d56521f69c7	-0.2	-0.06302	1.0321	0.0	1.0	-1.99	0.7943918570829458	0.2	1.99	-0.924
280	5f30ee4c383a0d56521f69c7	0.2	-0.03088	1.0793	0.0	1.0	-0.32	0.7943918570829458	0.2	0.32	-0.1482
281	5f30ee4c383a0d56521f69c7	0.2	-0.07719	1.1757	0.0	1.0	-1.99	0.7943918570829458	0.2	1.99	-0.924
282	5f30ee4c383a0d56521f69c7	-0.2	0.02521	1.4673	1.0	1.0	0.32	0.7943918570829458	0.2	0.32	0.1482
283	5f30ee4c383a0d56521f69c7	0.0	0.02818	1.8516	1.0	1.0	0.32	0.7943918570829458	0.2	0.32	0.1482
284	5f30ee4c383a0d56521f69c7	0.2	0.07719	1.2995	1.0	1.0	1.99	0.7943918570829458	0.2	1.99	0.924
285	5f30ee4c383a0d56521f69c7	0.2	0.03088	1.6186	1.0	1.0	0.32	0.7943918570829458	0.2	0.32	0.1482
286	5f30ee4c383a0d56521f69c7	-0.2	0.06302	5.2012	1.0	1.0	1.99	0.7943918570829458	0.2	1.99	0.924
287	5f30ee4c383a0d56521f69c7	0.0	-0.07046	3.2114	0.0	1.0	-1.99	0.7943918570829458	0.2	1.99	-0.924
288	5f30ee4c383a0d56521f69c7	0.0	-0.02818	2.0787	0.0	1.0	-0.32	0.7943918570829458	0.2	0.32	-0.1482
289	5f30ee4c383a0d56521f69c7	-0.2	-0.06302	3.0137	0.0	1.0	-1.99	0.7943918570829458	0.2	1.99	-0.924
290	5f30ee4c383a0d56521f69c7	-0.2	-0.02521	1.6624	0.0	1.0	-0.32	0.7943918570829458	0.2	0.32	-0.1482
291	5f30ee4c383a0d56521f69c7	0.2	-0.03088	1.3823	0.0	1.0	-0.32	0.7943918570829458	0.2	0.32	-0.1482
292	5f30ee4c383a0d56521f69c7	0.2	0.03088	1.8266	1.0	1.0	0.32	0.7943918570829458	0.2	0.32	0.1482
293	5f30ee4c383a0d56521f69c7	0.0	-0.02818	3.9164	0.0	1.0	-0.32	0.7943918570829458	0.2	0.32	-0.1482
294	5f30ee4c383a0d56521f69c7	0.0	-0.07046	2.3616	0.0	1.0	-1.99	0.7943918570829458	0.2	1.99	-0.924
295	5f30ee4c383a0d56521f69c7	0.0	0.07046	1.4624	1.0	1.0	1.99	0.7943918570829458	0.2	1.99	0.924
296	5f30ee4c383a0d56521f69c7	0.0	0.02818	1.5634	1.0	1.0	0.32	0.7943918570829458	0.2	0.32	0.1482
297	5f30ee4c383a0d56521f69c7	-0.2	0.06302	1.1114	1.0	1.0	1.99	0.7943918570829458	0.2	1.99	0.924
298	5f30ee4c383a0d56521f69c7	-0.2	0.02521	1.6154	1.0	1.0	0.32	0.7943918570829458	0.2	0.32	0.1482
299	5f30ee4c383a0d56521f69c7	0.2	0.07719	1.9133	1.0	1.0	1.99	0.7943918570829458	0.2	1.99	0.924
300	5f30ee4c383a0d56521f69c7	0.2	-0.07719	2.9159	1.0	0.0	-1.99	0.7943918570829458	0.2	1.99	-0.924
301	5f30ee4c383a0d56521f69c7	0.0	-0.02818	1.5703	1.0	0.0	-0.32	0.7943918570829458	0.2	0.32	-0.1482
302	5f30ee4c383a0d56521f69c7	-0.2	-0.06302	1.1363	0.0	1.0	-1.99	0.7943918570829458	0.2	1.99	-0.924
303	5f30ee4c383a0d56521f69c7	0.2	0.03088	1.5562	1.0	1.0	0.32	0.7943918570829458	0.2	0.32	0.1482
304	5f30ee4c383a0d56521f69c7	0.0	0.07046	1.029	1.0	1.0	1.99	0.7943918570829458	0.2	1.99	0.924
305	5f30ee4c383a0d56521f69c7	0.2	-0.07719	0.8149	0.0	1.0	-1.99	0.7943918570829458	0.2	1.99	-0.924
306	5f30ee4c383a0d56521f69c7	-0.2	-0.02521	1.7157	0.0	1.0	-0.32	0.7943918570829458	0.2	0.32	-0.1482
307	5f30ee4c383a0d56521f69c7	-0.2	0.06302	0.8326	1.0	1.0	1.99	0.7943918570829458	0.2	1.99	0.924
308	5f30ee4c383a0d56521f69c7	-0.2	0.02521	1.1092	1.0	1.0	0.32	0.7943918570829458	0.2	0.32	0.1482
309	5f30ee4c383a0d56521f69c7	0.0	0.02818	1.5483	1.0	1.0	0.32	0.7943918570829458	0.2	0.32	0.1482
310	5f30ee4c383a0d56521f69c7	0.0	-0.07046	1.2153	0.0	1.0	-1.99	0.7943918570829458	0.2	1.99	-0.924
311	5f30ee4c383a0d56521f69c7	0.2	-0.03088	2.8154	0.0	1.0	-0.32	0.7943918570829458	0.2	0.32	-0.1482
312	5f30ee4c383a0d56521f69c7	0.2	0.07719	1.4269	1.0	1.0	1.99	0.7943918570829458	0.2	1.99	0.924
313	5f30ee4c383a0d56521f69c7	-0.2	-0.06302	1.115	0.0	1.0	-1.99	0.7943918570829458	0.2	1.99	-0.924
314	5f30ee4c383a0d56521f69c7	-0.2	0.06302	0.8485	1.0	1.0	1.99	0.7943918570829458	0.2	1.99	0.924
315	5f30ee4c383a0d56521f69c7	0.2	0.07719	3.4615	1.0	1.0	1.99	0.7943918570829458	0.2	1.99	0.924
316	5f30ee4c383a0d56521f69c7	0.0	0.02818	1.2995	1.0	1.0	0.32	0.7943918570829458	0.2	0.32	0.1482
317	5f30ee4c383a0d56521f69c7	0.2	-0.03088	1.9492	0.0	1.0	-0.32	0.7943918570829458	0.2	0.32	-0.1482
318	5f30ee4c383a0d56521f69c7	0.0	0.07046	0.9315	1.0	1.0	1.99	0.7943918570829458	0.2	1.99	0.924
319	5f30ee4c383a0d56521f69c7	-0.2	-0.02521	1.3603	0.0	1.0	-0.32	0.7943918570829458	0.2	0.32	-0.1482
320	5f30ee4c383a0d56521f69c7	0.2	0.03088	2.1574	0.0	0.0	0.32	0.7943918570829458	0.2	0.32	0.1482
321	5f30ee4c383a0d56521f69c7	0.0	-0.02818	2.2342	0.0	1.0	-0.32	0.7943918570829458	0.2	0.32	-0.1482
322	5f30ee4c383a0d56521f69c7	0.0	-0.07046	0.899	0.0	1.0	-1.99	0.7943918570829458	0.2	1.99	-0.924
323	5f30ee4c383a0d56521f69c7	0.2	-0.07719	1.0929	0.0	1.0	-1.99	0.7943918570829458	0.2	1.99	-0.924
324	5f30ee4c383a0d56521f69c7	-0.2	0.02521	1.3612	1.0	1.0	0.32	0.7943918570829458	0.2	0.32	0.1482
325	5f30ee4c383a0d56521f69c7	0.0	0.02818	2.6635	1.0	1.0	0.32	0.7943918570829458	0.2	0.32	0.1482
326	5f30ee4c383a0d56521f69c7	-0.2	0.02521	2.1262	1.0	1.0	0.32	0.7943918570829458	0.2	0.32	0.1482
327	5f30ee4c383a0d56521f69c7	0.2	0.07719	3.5323	1.0	1.0	1.99	0.7943918570829458	0.2	1.99	0.924
328	5f30ee4c383a0d56521f69c7	-0.2	-0.02521	3.6462	1.0	0.0	-0.32	0.7943918570829458	0.2	0.32	-0.1482
329	5f30ee4c383a0d56521f69c7	0.0	-0.07046	1.8316	0.0	1.0	-1.99	0.7943918570829458	0.2	1.99	-0.924
330	5f30ee4c383a0d56521f69c7	0.0	0.07046	2.2478	1.0	1.0	1.99	0.7943918570829458	0.2	1.99	0.924
331	5f30ee4c383a0d56521f69c7	0.2	-0.07719	1.5349	0.0	1.0	-1.99	0.7943918570829458	0.2	1.99	-0.924
332	5f30ee4c383a0d56521f69c7	-0.2	0.06302	0.9945	1.0	1.0	1.99	0.7943918570829458	0.2	1.99	0.924
333	5f30ee4c383a0d56521f69c7	0.0	-0.02818	1.1471	0.0	1.0	-0.32	0.7943918570829458	0.2	0.32	-0.1482
334	5f30ee4c383a0d56521f69c7	0.2	-0.03088	1.6782	0.0	1.0	-0.32	0.7943918570829458	0.2	0.32	-0.1482
335	5f30ee4c383a0d56521f69c7	-0.2	-0.06302	1.4599	0.0	1.0	-1.99	0.7943918570829458	0.2	1.99	-0.924
336	5f30ee4c383a0d56521f69c7	0.2	0.03088	1.8735	1.0	1.0	0.32	0.7943918570829458	0.2	0.32	0.1482
337	5f30ee4c383a0d56521f69c7	0.2	-0.03088	1.1039	0.0	1.0	-0.32	0.7943918570829458	0.2	0.32	-0.1482
338	5f30ee4c383a0d56521f69c7	0.2	0.07719	0.8845	1.0	1.0	1.99	0.7943918570829458	0.2	1.99	0.924
339	5f30ee4c383a0d56521f69c7	-0.2	-0.02521	1.1104	0.0	1.0	-0.32	0.7943918570829458	0.2	0.32	-0.1482
340	5f30ee4c383a0d56521f69c7	0.0	0.07046	0.891	1.0	1.0	1.99	0.7943918570829458	0.2	1.99	0.924
341	5f30ee4c383a0d56521f69c7	0.2	0.03088	0.8625	1.0	1.0	0.32	0.7943918570829458	0.2	0.32	0.1482
342	5f30ee4c383a0d56521f69c7	-0.2	0.02521	1.2263	1.0	1.0	0.32	0.7943918570829458	0.2	0.32	0.1482
343	5f30ee4c383a0d56521f69c7	-0.2	-0.06302	1.2332	0.0	1.0	-1.99	0.7943918570829458	0.2	1.99	-0.924
344	5f30ee4c383a0d56521f69c7	0.0	0.02818	1.0494	1.0	1.0	0.32	0.7943918570829458	0.2	0.32	0.1482
345	5f30ee4c383a0d56521f69c7	0.2	-0.07719	0.9595	0.0	1.0	-1.99	0.7943918570829458	0.2	1.99	-0.924
346	5f30ee4c383a0d56521f69c7	-0.2	0.06302	0.9314	1.0	1.0	1.99	0.7943918570829458	0.2	1.99	0.924
347	5f30ee4c383a0d56521f69c7	0.0	-0.02818	1.1295	0.0	1.0	-0.32	0.7943918570829458	0.2	0.32	-0.1482
348	5f30ee4c383a0d56521f69c7	0.0	-0.07046	3.9655	0.0	1.0	-1.99	0.7943918570829458	0.2	1.99	-0.924
349	5f30ee4c383a0d56521f69c7	0.0	-0.07046	1.5322	0.0	1.0	-1.99	0.7943918570829458	0.2	1.99	-0.924
350	5f30ee4c383a0d56521f69c7	0.2	0.03088	0.9825	1.0	1.0	0.32	0.7943918570829458	0.2	0.32	0.1482
351	5f30ee4c383a0d56521f69c7	0.0	0.07046	1.166	1.0	1.0	1.99	0.7943918570829458	0.2	1.99	0.924
352	5f30ee4c383a0d56521f69c7	0.0	0.02818	2.7602	1.0	1.0	0.32	0.7943918570829458	0.2	0.32	0.1482
353	5f30ee4c383a0d56521f69c7	-0.2	-0.06302	1.9096	0.0	1.0	-1.99	0.7943918570829458	0.2	1.99	-0.924
354	5f30ee4c383a0d56521f69c7	0.2	-0.03088	2.982	0.0	1.0	-0.32	0.7943918570829458	0.2	0.32	-0.1482
355	5f30ee4c383a0d56521f69c7	-0.2	0.02521	2.4486	1.0	1.0	0.32	0.7943918570829458	0.2	0.32	0.1482
356	5f30ee4c383a0d56521f69c7	0.2	0.07719	1.3525	1.0	1.0	1.99	0.7943918570829458	0.2	1.99	0.924
357	5f30ee4c383a0d56521f69c7	0.0	-0.02818	0.8102	0.0	1.0	-0.32	0.7943918570829458	0.2	0.32	-0.1482
358	5f30ee4c383a0d56521f69c7	-0.2	0.06302	1.6172	1.0	1.0	1.99	0.7943918570829458	0.2	1.99	0.924
359	5f30ee4c383a0d56521f69c7	-0.2	-0.02521	0.7962	0.0	1.0	-0.32	0.7943918570829458	0.2	0.32	-0.1482
360	5f30ee4c383a0d56521f69c7	0.2	-0.07719	1.216	0.0	1.0	-1.99	0.7943918570829458	0.2	1.99	-0.924
361	5f30ee4c383a0d56521f69c7	0.2	-0.07719	1.5423	0.0	1.0	-1.99	0.7943918570829458	0.2	1.99	-0.924
362	5f30ee4c383a0d56521f69c7	-0.2	-0.02521	0.7985	0.0	1.0	-0.32	0.7943918570829458	0.2	0.32	-0.1482
363	5f30ee4c383a0d56521f69c7	0.2	-0.03088	1.3641	0.0	1.0	-0.32	0.7943918570829458	0.2	0.32	-0.1482
364	5f30ee4c383a0d56521f69c7	0.2	0.07719	2.3983	1.0	1.0	1.99	0.7943918570829458	0.2	1.99	0.924
365	5f30ee4c383a0d56521f69c7	-0.2	0.02521	1.9639	0.0	0.0	0.32	0.7943918570829458	0.2	0.32	0.1482
366	5f30ee4c383a0d56521f69c7	0.0	-0.07046	1.2	0.0	1.0	-1.99	0.7943918570829458	0.2	1.99	-0.924
367	5f30ee4c383a0d56521f69c7	-0.2	-0.06302	0.8145	0.0	1.0	-1.99	0.7943918570829458	0.2	1.99	-0.924
368	5f30ee4c383a0d56521f69c7	0.0	-0.02818	0.8813	0.0	1.0	-0.32	0.7943918570829458	0.2	0.32	-0.1482
369	5f30ee4c383a0d56521f69c7	0.0	0.02818	1.2932	0.0	0.0	0.32	0.7943918570829458	0.2	0.32	0.1482
370	5f30ee4c383a0d56521f69c7	0.2	0.03088	1.8996	0.0	0.0	0.32	0.7943918570829458	0.2	0.32	0.1482
371	5f30ee4c383a0d56521f69c7	-0.2	0.06302	1.3617	1.0	1.0	1.99	0.7943918570829458	0.2	1.99	0.924
372	5f30ee4c383a0d56521f69c7	0.0	0.07046	0.8435	1.0	1.0	1.99	0.7943918570829458	0.2	1.99	0.924
373	5f30ee4c383a0d56521f69c7	-0.2	0.06302	1.4449	1.0	1.0	1.99	0.7943918570829458	0.2	1.99	0.924
374	5f30ee4c383a0d56521f69c7	-0.2	0.02521	1.6158	1.0	1.0	0.32	0.7943918570829458	0.2	0.32	0.1482
375	5f30ee4c383a0d56521f69c7	0.0	-0.02818	2.2429	0.0	1.0	-0.32	0.7943918570829458	0.2	0.32	-0.1482
376	5f30ee4c383a0d56521f69c7	0.2	-0.03088	3.2305	1.0	0.0	-0.32	0.7943918570829458	0.2	0.32	-0.1482
377	5f30ee4c383a0d56521f69c7	-0.2	-0.02521	2.2989	0.0	1.0	-0.32	0.7943918570829458	0.2	0.32	-0.1482
378	5f30ee4c383a0d56521f69c7	0.2	0.07719	3.4605	0.0	0.0	1.99	0.7943918570829458	0.2	1.99	0.924
379	5f30ee4c383a0d56521f69c7	0.2	-0.07719	1.9932	0.0	1.0	-1.99	0.7943918570829458	0.2	1.99	-0.924
380	5f30ee4c383a0d56521f69c7	0.0	0.02818	1.2324	0.0	0.0	0.32	0.7943918570829458	0.2	0.32	0.1482
381	5f30ee4c383a0d56521f69c7	0.2	0.03088	2.4432	1.0	1.0	0.32	0.7943918570829458	0.2	0.32	0.1482
382	5f30ee4c383a0d56521f69c7	-0.2	-0.06302	4.7292	0.0	1.0	-1.99	0.7943918570829458	0.2	1.99	-0.924
383	5f30ee4c383a0d56521f69c7	0.0	-0.07046	1.1438	0.0	1.0	-1.99	0.7943918570829458	0.2	1.99	-0.924
384	5f30ee4c383a0d56521f69c7	0.0	0.07046	2.1654	1.0	1.0	1.99	0.7943918570829458	0.2	1.99	0.924
385	5f30ee4c383a0d56521f69c7	0.0	0.02818	10.1932	1.0	1.0	0.32	0.7943918570829458	0.2	0.32	0.1482
386	5f30ee4c383a0d56521f69c7	-0.2	0.06302	2.0476	1.0	1.0	1.99	0.7943918570829458	0.2	1.99	0.924
388	5f30ee4c383a0d56521f69c7	0.2	-0.03088	2.4346	0.0	1.0	-0.32	0.7943918570829458	0.2	0.32	-0.1482
389	5f30ee4c383a0d56521f69c7	-0.2	0.02521	3.0307	1.0	1.0	0.32	0.7943918570829458	0.2	0.32	0.1482
390	5f30ee4c383a0d56521f69c7	0.2	-0.07719	11.984	0.0	1.0	-1.99	0.7943918570829458	0.2	1.99	-0.924
391	5f30ee4c383a0d56521f69c7	0.2	0.03088	13.9896	0.0	0.0	0.32	0.7943918570829458	0.2	0.32	0.1482
392	5f30ee4c383a0d56521f69c7	-0.2	-0.06302	2.5976	0.0	1.0	-1.99	0.7943918570829458	0.2	1.99	-0.924
393	5f30ee4c383a0d56521f69c7	0.2	0.07719	4.3644	1.0	1.0	1.99	0.7943918570829458	0.2	1.99	0.924
394	5f30ee4c383a0d56521f69c7	0.0	-0.07046	1.9151	0.0	1.0	-1.99	0.7943918570829458	0.2	1.99	-0.924
395	5f30ee4c383a0d56521f69c7	0.0	0.07046	4.7814	1.0	1.0	1.99	0.7943918570829458	0.2	1.99	0.924
396	5f30ee4c383a0d56521f69c7	-0.2	-0.02521	5.2326	0.0	1.0	-0.32	0.7943918570829458	0.2	0.32	-0.1482
397	5f30ee4c383a0d56521f69c7	0.2	0.03088	4.981	1.0	1.0	0.32	0.7943918570829458	0.2	0.32	0.1482
398	5f30ee4c383a0d56521f69c7	0.0	0.02818	1.0832	0.0	0.0	0.32	0.7943918570829458	0.2	0.32	0.1482
399	5f30ee4c383a0d56521f69c7	-0.2	-0.02521	0.9998	0.0	1.0	-0.32	0.7943918570829458	0.2	0.32	-0.1482
400	5f30ee4c383a0d56521f69c7	-0.2	0.06302	3.2473	1.0	1.0	1.99	0.7943918570829458	0.2	1.99	0.924
401	5f30ee4c383a0d56521f69c7	0.2	-0.07719	3.9497	0.0	1.0	-1.99	0.7943918570829458	0.2	1.99	-0.924
402	5f30ee4c383a0d56521f69c7	0.0	0.07046	2.3178	0.0	0.0	1.99	0.7943918570829458	0.2	1.99	0.924
403	5f30ee4c383a0d56521f69c7	0.0	-0.07046	1.3315	0.0	1.0	-1.99	0.7943918570829458	0.2	1.99	-0.924
404	5f30ee4c383a0d56521f69c7	0.0	-0.02818	4.9306	0.0	1.0	-0.32	0.7943918570829458	0.2	0.32	-0.1482
405	5f30ee4c383a0d56521f69c7	0.2	0.07719	1.5983	1.0	1.0	1.99	0.7943918570829458	0.2	1.99	0.924
406	5f30ee4c383a0d56521f69c7	0.2	-0.03088	2.3808	0.0	1.0	-0.32	0.7943918570829458	0.2	0.32	-0.1482
407	5f30ee4c383a0d56521f69c7	-0.2	-0.06302	2.1965	0.0	1.0	-1.99	0.7943918570829458	0.2	1.99	-0.924
408	5f30ee4c383a0d56521f69c7	-0.2	0.02521	9.8383	0.0	0.0	0.32	0.7943918570829458	0.2	0.32	0.1482
409	5f30ee4c383a0d56521f69c7	-0.2	-0.02521	8.5318	0.0	1.0	-0.32	0.7943918570829458	0.2	0.32	-0.1482
410	5f30ee4c383a0d56521f69c7	0.0	-0.07046	2.2825	0.0	1.0	-1.99	0.7943918570829458	0.2	1.99	-0.924
411	5f30ee4c383a0d56521f69c7	0.2	-0.07719	2.4834	0.0	1.0	-1.99	0.7943918570829458	0.2	1.99	-0.924
412	5f30ee4c383a0d56521f69c7	0.0	-0.02818	3.4828	0.0	1.0	-0.32	0.7943918570829458	0.2	0.32	-0.1482
413	5f30ee4c383a0d56521f69c7	0.0	0.02818	4.2996	1.0	1.0	0.32	0.7943918570829458	0.2	0.32	0.1482
414	5f30ee4c383a0d56521f69c7	0.2	0.07719	1.3145	1.0	1.0	1.99	0.7943918570829458	0.2	1.99	0.924
415	5f30ee4c383a0d56521f69c7	-0.2	-0.06302	2.5966	0.0	1.0	-1.99	0.7943918570829458	0.2	1.99	-0.924
416	5f30ee4c383a0d56521f69c7	-0.2	0.02521	10.6026	0.0	0.0	0.32	0.7943918570829458	0.2	0.32	0.1482
417	5f30ee4c383a0d56521f69c7	0.0	0.07046	1.5863	1.0	1.0	1.99	0.7943918570829458	0.2	1.99	0.924
418	5f30ee4c383a0d56521f69c7	0.2	-0.03088	4.0334	0.0	1.0	-0.32	0.7943918570829458	0.2	0.32	-0.1482
419	5f30ee4c383a0d56521f69c7	0.2	0.03088	2.8152	1.0	1.0	0.32	0.7943918570829458	0.2	0.32	0.1482
421	5f30ee4c383a0d56521f69c7	0.2	-0.07719	1.1325	0.0	1.0	-1.99	0.7943918570829458	0.2	1.99	-0.924
422	5f30ee4c383a0d56521f69c7	0.0	0.07046	1.1351	1.0	1.0	1.99	0.7943918570829458	0.2	1.99	0.924
423	5f30ee4c383a0d56521f69c7	0.0	-0.07046	1.0016	0.0	1.0	-1.99	0.7943918570829458	0.2	1.99	-0.924
424	5f30ee4c383a0d56521f69c7	0.2	-0.03088	0.9828	0.0	1.0	-0.32	0.7943918570829458	0.2	0.32	-0.1482
425	5f30ee4c383a0d56521f69c7	-0.2	0.06302	1.0978	1.0	1.0	1.99	0.7943918570829458	0.2	1.99	0.924
426	5f30ee4c383a0d56521f69c7	0.0	0.02818	1.0493	0.0	0.0	0.32	0.7943918570829458	0.2	0.32	0.1482
427	5f30ee4c383a0d56521f69c7	0.2	0.07719	2.7824	1.0	1.0	1.99	0.7943918570829458	0.2	1.99	0.924
428	5f30ee4c383a0d56521f69c7	-0.2	-0.02521	1.2825	0.0	1.0	-0.32	0.7943918570829458	0.2	0.32	-0.1482
429	5f30ee4c383a0d56521f69c7	0.2	0.03088	4.9643	0.0	0.0	0.32	0.7943918570829458	0.2	0.32	0.1482
430	5f30ee4c383a0d56521f69c7	-0.2	0.02521	4.6497	0.0	0.0	0.32	0.7943918570829458	0.2	0.32	0.1482
431	5f30ee4c383a0d56521f69c7	-0.2	-0.06302	1.5483	0.0	1.0	-1.99	0.7943918570829458	0.2	1.99	-0.924
432	5f30ee4c383a0d56521f69c7	0.0	-0.02818	1.4476	0.0	1.0	-0.32	0.7943918570829458	0.2	0.32	-0.1482
433	5f30ee4c383a0d56521f69c7	0.0	0.02818	1.4541	1.0	1.0	0.32	0.7943918570829458	0.2	0.32	0.1482
434	5f30ee4c383a0d56521f69c7	0.0	0.07046	1.0199	1.0	1.0	1.99	0.7943918570829458	0.2	1.99	0.924
435	5f30ee4c383a0d56521f69c7	0.2	0.03088	1.664	0.0	0.0	0.32	0.7943918570829458	0.2	0.32	0.1482
436	5f30ee4c383a0d56521f69c7	-0.2	0.02521	3.7718	0.0	0.0	0.32	0.7943918570829458	0.2	0.32	0.1482
437	5f30ee4c383a0d56521f69c7	0.0	-0.07046	1.5519	0.0	1.0	-1.99	0.7943918570829458	0.2	1.99	-0.924
438	5f30ee4c383a0d56521f69c7	0.2	-0.03088	1.5481	0.0	1.0	-0.32	0.7943918570829458	0.2	0.32	-0.1482
439	5f30ee4c383a0d56521f69c7	0.0	-0.02818	5.7154	0.0	1.0	-0.32	0.7943918570829458	0.2	0.32	-0.1482
440	5f30ee4c383a0d56521f69c7	-0.2	0.06302	2.7003	1.0	1.0	1.99	0.7943918570829458	0.2	1.99	0.924
441	5f30ee4c383a0d56521f69c7	0.2	-0.07719	1.9146	0.0	1.0	-1.99	0.7943918570829458	0.2	1.99	-0.924
442	5f30ee4c383a0d56521f69c7	-0.2	-0.02521	4.916	0.0	1.0	-0.32	0.7943918570829458	0.2	0.32	-0.1482
443	5f30ee4c383a0d56521f69c7	-0.2	-0.06302	2.0816	0.0	1.0	-1.99	0.7943918570829458	0.2	1.99	-0.924
444	5f30ee4c383a0d56521f69c7	0.2	0.07719	2.1187	1.0	1.0	1.99	0.7943918570829458	0.2	1.99	0.924
445	5f30ee4c383a0d56521f69c7	-0.2	0.06302	1.9162	1.0	1.0	1.99	0.7943918570829458	0.2	1.99	0.924
446	5f30ee4c383a0d56521f69c7	0.0	0.07046	3.0671	1.0	1.0	1.99	0.7943918570829458	0.2	1.99	0.924
447	5f30ee4c383a0d56521f69c7	0.0	-0.02818	1.4659	1.0	0.0	-0.32	0.7943918570829458	0.2	0.32	-0.1482
448	5f30ee4c383a0d56521f69c7	-0.2	-0.02521	3.6326	0.0	1.0	-0.32	0.7943918570829458	0.2	0.32	-0.1482
449	5f30ee4c383a0d56521f69c7	0.0	0.02818	4.2643	0.0	0.0	0.32	0.7943918570829458	0.2	0.32	0.1482
450	5f30ee4c383a0d56521f69c7	0.2	0.03088	11.6477	0.0	0.0	0.32	0.7943918570829458	0.2	0.32	0.1482
451	5f30ee4c383a0d56521f69c7	-0.2	0.02521	1.2207	1.0	1.0	0.32	0.7943918570829458	0.2	0.32	0.1482
452	5f30ee4c383a0d56521f69c7	0.0	-0.07046	0.5485	0.0	1.0	-1.99	0.7943918570829458	0.2	1.99	-0.924
453	5f30ee4c383a0d56521f69c7	0.2	0.07719	0.6966	1.0	1.0	1.99	0.7943918570829458	0.2	1.99	0.924
454	5f30ee4c383a0d56521f69c7	0.2	-0.03088	0.616	0.0	1.0	-0.32	0.7943918570829458	0.2	0.32	-0.1482
455	5f30ee4c383a0d56521f69c7	-0.2	-0.06302	0.6702	0.0	1.0	-1.99	0.7943918570829458	0.2	1.99	-0.924
456	5f30ee4c383a0d56521f69c7	0.2	-0.07719	0.6187	0.0	1.0	-1.99	0.7943918570829458	0.2	1.99	-0.924
457	5f30ee4c383a0d56521f69c7	-0.2	-0.06302	0.6716	0.0	1.0	-1.99	0.7943918570829458	0.2	1.99	-0.924
458	5f30ee4c383a0d56521f69c7	0.2	-0.03088	0.5501	0.0	1.0	-0.32	0.7943918570829458	0.2	0.32	-0.1482
459	5f30ee4c383a0d56521f69c7	0.0	0.02818	0.8173	1.0	1.0	0.32	0.7943918570829458	0.2	0.32	0.1482
460	5f30ee4c383a0d56521f69c7	-0.2	-0.02521	1.1159	1.0	0.0	-0.32	0.7943918570829458	0.2	0.32	-0.1482
461	5f30ee4c383a0d56521f69c7	0.0	-0.07046	0.6151	0.0	1.0	-1.99	0.7943918570829458	0.2	1.99	-0.924
462	5f30ee4c383a0d56521f69c7	0.2	0.03088	0.885	0.0	0.0	0.32	0.7943918570829458	0.2	0.32	0.1482
463	5f30ee4c383a0d56521f69c7	-0.2	0.02521	1.4468	1.0	1.0	0.32	0.7943918570829458	0.2	0.32	0.1482
464	5f30ee4c383a0d56521f69c7	-0.2	0.06302	0.8171	1.0	1.0	1.99	0.7943918570829458	0.2	1.99	0.924
465	5f30ee4c383a0d56521f69c7	0.2	-0.07719	0.8983	0.0	1.0	-1.99	0.7943918570829458	0.2	1.99	-0.924
466	5f30ee4c383a0d56521f69c7	0.2	0.07719	1.1963	1.0	1.0	1.99	0.7943918570829458	0.2	1.99	0.924
467	5f30ee4c383a0d56521f69c7	0.0	-0.02818	1.8127	0.0	1.0	-0.32	0.7943918570829458	0.2	0.32	-0.1482
468	5f30ee4c383a0d56521f69c7	0.0	0.07046	1.282	1.0	1.0	1.99	0.7943918570829458	0.2	1.99	0.924
469	5f30ee4c383a0d56521f69c7	-0.2	0.06302	1.5985	0.0	0.0	1.99	0.7943918570829458	0.2	1.99	0.924
470	5f30ee4c383a0d56521f69c7	0.0	-0.02818	1.1147	0.0	1.0	-0.32	0.7943918570829458	0.2	0.32	-0.1482
471	5f30ee4c383a0d56521f69c7	0.2	0.07719	3.0473	0.0	0.0	1.99	0.7943918570829458	0.2	1.99	0.924
[truncated: 74,119 more rows]
