# Supplementary material for: Normative evidence weighing and accumulation in correlated environments
Source: eLife. 2025 Jul 14;13:RP100258. doi: 10.7554/eLife.100258 (PMC12259025; doi:10.7554/eLife.100258)
Supplement: Figure 7—figure supplement 2—source data 1. [file elife-100258-fig7-figsupp2-data1.csv]

rho_cond	subject	param	value
0.2	5bd781291fd7c80001bb1fad	B0	1.9054576762491766
0.2	5bd781291fd7c80001bb1fad	Rn	-0.18919239853993583
0.2	5bd781291fd7c80001bb1fad	Rp	0.09477583031976694
0.2	5bd781291fd7c80001bb1fad	driftSNR0	25.380828914544
0.2	5bd781291fd7c80001bb1fad	nondectime	0.7429584948872681
0.2	5bd781291fd7c80001bb1fad	t	0.3573425185479873
0.2	5bd781291fd7c80001bb1fad	umixturecoef	0.001550724826306944
0.2	5d645bf6912c630018e269e3	B0	1.5279871524554909
0.2	5d645bf6912c630018e269e3	Rn	-0.05009743828103436
0.2	5d645bf6912c630018e269e3	Rp	0.3005099639752445
0.2	5d645bf6912c630018e269e3	driftSNR0	12.598619720546317
0.2	5d645bf6912c630018e269e3	nondectime	0.4360763807675512
0.2	5d645bf6912c630018e269e3	t	0.09636729745533341
0.2	5d645bf6912c630018e269e3	umixturecoef	0.011483246514924444
0.2	5e705a1be6c65a62c56a3143	B0	1.9270940287606126
0.2	5e705a1be6c65a62c56a3143	Rn	-0.20332085172742184
0.2	5e705a1be6c65a62c56a3143	Rp	0.2006507491519916
0.2	5e705a1be6c65a62c56a3143	driftSNR0	13.415677509772516
0.2	5e705a1be6c65a62c56a3143	nondectime	0.0883426675090433
0.2	5e705a1be6c65a62c56a3143	t	0.18278810462762873
0.2	5e705a1be6c65a62c56a3143	umixturecoef	0.015140933229769088
0.2	5ef37588bfe86a0ca12ba515	B0	1.3875017256615458
0.2	5ef37588bfe86a0ca12ba515	Rn	-0.18863941483636332
0.2	5ef37588bfe86a0ca12ba515	Rp	-0.0010739211059234393
0.2	5ef37588bfe86a0ca12ba515	driftSNR0	17.2171583756685
0.2	5ef37588bfe86a0ca12ba515	nondectime	0.41126444959842523
0.2	5ef37588bfe86a0ca12ba515	t	0.11078947377654598
0.2	5ef37588bfe86a0ca12ba515	umixturecoef	0.0022091786870962384
0.2	5f2dae50cee5310bdd43d160	B0	1.8076684340794817
0.2	5f2dae50cee5310bdd43d160	Rn	-0.23717702370498997
0.2	5f2dae50cee5310bdd43d160	Rp	0.19645987204837023
0.2	5f2dae50cee5310bdd43d160	driftSNR0	13.405402338088885
0.2	5f2dae50cee5310bdd43d160	nondectime	0.13488500853630248
0.2	5f2dae50cee5310bdd43d160	t	0.03801862791969685
0.2	5f2dae50cee5310bdd43d160	umixturecoef	0.04040299158097959
0.2	5f2de3a7b874e712ac7bc516	B0	2.3235256536278723
0.2	5f2de3a7b874e712ac7bc516	Rn	-0.16416172118938283
0.2	5f2de3a7b874e712ac7bc516	Rp	0.013934229054224746
0.2	5f2de3a7b874e712ac7bc516	driftSNR0	20.324342748165794
0.2	5f2de3a7b874e712ac7bc516	nondectime	0.3438429013583688
0.2	5f2de3a7b874e712ac7bc516	t	0.15390623594929126
0.2	5f2de3a7b874e712ac7bc516	umixturecoef	0.01548446824727519
0.2	5f30ee4c383a0d56521f69c7	B0	1.529831428043177
0.2	5f30ee4c383a0d56521f69c7	Rn	-0.1570942596844354
0.2	5f30ee4c383a0d56521f69c7	Rp	0.16909035920865978
0.2	5f30ee4c383a0d56521f69c7	driftSNR0	11.975605042077893
0.2	5f30ee4c383a0d56521f69c7	nondectime	0.2240322613133523
0.2	5f30ee4c383a0d56521f69c7	t	0.00031691225611725255
0.2	5f30ee4c383a0d56521f69c7	umixturecoef	0.021097623016179037
0.2	5f3ee36d0306de1a411882a5	B0	1.6552437795967443
0.2	5f3ee36d0306de1a411882a5	Rn	-0.12104830530750815
0.2	5f3ee36d0306de1a411882a5	Rp	0.17296672915534855
0.2	5f3ee36d0306de1a411882a5	driftSNR0	19.138093128331796
0.2	5f3ee36d0306de1a411882a5	nondectime	0.6062067421692178
0.2	5f3ee36d0306de1a411882a5	t	0.07890488621036994
0.2	5f3ee36d0306de1a411882a5	umixturecoef	0.02196826478824731
0.2	5f7226dd35ca1810df602df9	B0	1.9192106905159307
0.2	5f7226dd35ca1810df602df9	Rn	-0.15129060570528452
0.2	5f7226dd35ca1810df602df9	Rp	0.18229489356696563
0.2	5f7226dd35ca1810df602df9	driftSNR0	19.608080924334985
0.2	5f7226dd35ca1810df602df9	nondectime	0.4558219289501322
0.2	5f7226dd35ca1810df602df9	t	0.1291891912829549
0.2	5f7226dd35ca1810df602df9	umixturecoef	0.02318835494317695
0.2	5f74fa0614255d15319ee076	B0	1.8236901253365367
0.2	5f74fa0614255d15319ee076	Rn	-0.056316664989330814
0.2	5f74fa0614255d15319ee076	Rp	0.2543655950032362
0.2	5f74fa0614255d15319ee076	driftSNR0	17.813221364173508
0.2	5f74fa0614255d15319ee076	nondectime	0.13278127446729782
0.2	5f74fa0614255d15319ee076	t	0.015330328423711842
0.2	5f74fa0614255d15319ee076	umixturecoef	0.008627276078376612
0.2	5f867f7190d5551ccb72d7bf	B0	1.6380115313321522
0.2	5f867f7190d5551ccb72d7bf	Rn	-0.15079189553387043
0.2	5f867f7190d5551ccb72d7bf	Rp	0.06755789361269104
0.2	5f867f7190d5551ccb72d7bf	driftSNR0	14.785502478221774
0.2	5f867f7190d5551ccb72d7bf	nondectime	0.45036772829315463
0.2	5f867f7190d5551ccb72d7bf	t	0.06853646725231782
0.2	5f867f7190d5551ccb72d7bf	umixturecoef	0.001
0.2	600b9a216e864a1f9316c1dd	B0	2.109024404590201
0.2	600b9a216e864a1f9316c1dd	Rn	-0.10932342449079273
0.2	600b9a216e864a1f9316c1dd	Rp	0.12824842729085276
0.2	600b9a216e864a1f9316c1dd	driftSNR0	19.17551768996383
0.2	600b9a216e864a1f9316c1dd	nondectime	0.2903215457107027
0.2	600b9a216e864a1f9316c1dd	t	0.19625393135060312
0.2	600b9a216e864a1f9316c1dd	umixturecoef	0.016548483751105167
0.2	60fe1c233dd0ee9020efca7e	B0	2.431517345034432
0.2	60fe1c233dd0ee9020efca7e	Rn	-0.08254376171799678
0.2	60fe1c233dd0ee9020efca7e	Rp	0.06438153992422413
0.2	60fe1c233dd0ee9020efca7e	driftSNR0	20.104763414616826
0.2	60fe1c233dd0ee9020efca7e	nondectime	0.35575464703981896
0.2	60fe1c233dd0ee9020efca7e	t	0.23200032571736504
0.2	60fe1c233dd0ee9020efca7e	umixturecoef	0.009352581231929455
0.2	60fead47231209607137f36e	B0	2.3710287002251698
0.2	60fead47231209607137f36e	Rn	-0.20406290088291462
0.2	60fead47231209607137f36e	Rp	-0.00230208866954802
0.2	60fead47231209607137f36e	driftSNR0	13.833491511612529
0.2	60fead47231209607137f36e	nondectime	0.386110530139796
0.2	60fead47231209607137f36e	t	0.13122742885426586
0.2	60fead47231209607137f36e	umixturecoef	0.011647866059567276
0.2	610b0e8c8cd09a0c933773e6	B0	1.222156099902119
0.2	610b0e8c8cd09a0c933773e6	Rn	-0.18969811045290738
0.2	610b0e8c8cd09a0c933773e6	Rp	0.20490222895529733
0.2	610b0e8c8cd09a0c933773e6	driftSNR0	20.17341370355785
0.2	610b0e8c8cd09a0c933773e6	nondectime	0.23782911857819622
0.2	610b0e8c8cd09a0c933773e6	t	0.027181504143888528
0.2	610b0e8c8cd09a0c933773e6	umixturecoef	0.00704658503805344
0.2	61267b828ead584bcf092e35	B0	2.2045746057927693
0.2	61267b828ead584bcf092e35	Rn	-0.20331655591324807
0.2	61267b828ead584bcf092e35	Rp	0.13322652915823016
0.2	61267b828ead584bcf092e35	driftSNR0	19.673387702393075
0.2	61267b828ead584bcf092e35	nondectime	0.4267608439868251
0.2	61267b828ead584bcf092e35	t	0.05448380228683557
0.2	61267b828ead584bcf092e35	umixturecoef	0.005335785880272427
0.2	613433e6d6d82dbdad53e847	B0	1.5815139172318475
0.2	613433e6d6d82dbdad53e847	Rn	-0.0918788617747354
0.2	613433e6d6d82dbdad53e847	Rp	0.027292479470025756
0.2	613433e6d6d82dbdad53e847	driftSNR0	15.186773543789846
0.2	613433e6d6d82dbdad53e847	nondectime	0.3924264386145935
0.2	613433e6d6d82dbdad53e847	t	0.23746294892842357
0.2	613433e6d6d82dbdad53e847	umixturecoef	0.00245912602808835
0.2	613a3fa3cd445d55f2e1a486	B0	1.9176339931405655
0.2	613a3fa3cd445d55f2e1a486	Rn	-0.12304063560978756
0.2	613a3fa3cd445d55f2e1a486	Rp	0.09282847862765659
0.2	613a3fa3cd445d55f2e1a486	driftSNR0	16.36982772215513
0.2	613a3fa3cd445d55f2e1a486	nondectime	0.4392269651477798
0.2	613a3fa3cd445d55f2e1a486	t	0.09544579661376067
0.2	613a3fa3cd445d55f2e1a486	umixturecoef	0.001
0.2	613a6f333eacb2c4641d0540	B0	1.5968637555133895
0.2	613a6f333eacb2c4641d0540	Rn	-0.08262633690305356
0.2	613a6f333eacb2c4641d0540	Rp	0.17990323478521725
0.2	613a6f333eacb2c4641d0540	driftSNR0	15.804112248869451
0.2	613a6f333eacb2c4641d0540	nondectime	0.180130900542268
0.2	613a6f333eacb2c4641d0540	t	0.0026479367599324946
0.2	613a6f333eacb2c4641d0540	umixturecoef	0.02073557734599191
0.2	613a8ef513f5e9934f6f6fb3	B0	1.186954924917306
0.2	613a8ef513f5e9934f6f6fb3	Rn	-0.10072568723188781
0.2	613a8ef513f5e9934f6f6fb3	Rp	0.07799775426025601
0.2	613a8ef513f5e9934f6f6fb3	driftSNR0	22.17429006127953
0.2	613a8ef513f5e9934f6f6fb3	nondectime	0.3977460371844672
0.2	613a8ef513f5e9934f6f6fb3	t	0.17643098549314212
0.2	613a8ef513f5e9934f6f6fb3	umixturecoef	0.001
0.2	613a95cd1483953657bb3819	B0	0.772303022778706
0.2	613a95cd1483953657bb3819	Rn	-0.1590502243376359
0.2	613a95cd1483953657bb3819	Rp	0.2083959401574337
0.2	613a95cd1483953657bb3819	driftSNR0	21.426563316621923
0.2	613a95cd1483953657bb3819	nondectime	0.27485650544799745
0.2	613a95cd1483953657bb3819	t	0.1955494014255874
0.2	613a95cd1483953657bb3819	umixturecoef	0.001549221807585862
0.2	61526e562a87079dc683ae46	B0	0.9568684883393401
0.2	61526e562a87079dc683ae46	Rn	-0.213279263317571
0.2	61526e562a87079dc683ae46	Rp	0.1684414293240541
0.2	61526e562a87079dc683ae46	driftSNR0	14.92957010351377
0.2	61526e562a87079dc683ae46	nondectime	0.22679430113523846
0.2	61526e562a87079dc683ae46	t	0.0034374333255460243
0.2	61526e562a87079dc683ae46	umixturecoef	0.005626317046446533
0.2	6154b3a7e4bc93e1ce93c6bc	B0	3.064150135965848
0.2	6154b3a7e4bc93e1ce93c6bc	Rn	-0.24048945757654883
0.2	6154b3a7e4bc93e1ce93c6bc	Rp	0.056420593534453334
0.2	6154b3a7e4bc93e1ce93c6bc	driftSNR0	19.3655032049836
0.2	6154b3a7e4bc93e1ce93c6bc	nondectime	0.20393996801389846
0.2	6154b3a7e4bc93e1ce93c6bc	t	0.5287554759877386
0.2	6154b3a7e4bc93e1ce93c6bc	umixturecoef	0.01688077343080925
0.2	616e401a1a88b28ca7581bb6	B0	1.107462648513998
0.2	616e401a1a88b28ca7581bb6	Rn	-0.11558063679606294
0.2	616e401a1a88b28ca7581bb6	Rp	0.17314510355827029
0.2	616e401a1a88b28ca7581bb6	driftSNR0	20.65097303924411
0.2	616e401a1a88b28ca7581bb6	nondectime	0.3147519040125464
0.2	616e401a1a88b28ca7581bb6	t	0.00985249252515028
0.2	616e401a1a88b28ca7581bb6	umixturecoef	0.001
0.2	616f469494656434f5b4ebc6	B0	2.4553127628165425
0.2	616f469494656434f5b4ebc6	Rn	-0.16729390221998697
0.2	616f469494656434f5b4ebc6	Rp	0.1477347691461898
0.2	616f469494656434f5b4ebc6	driftSNR0	12.674027761465243
0.2	616f469494656434f5b4ebc6	nondectime	0.006560122821649639
0.2	616f469494656434f5b4ebc6	t	0.019889564161045876
0.2	616f469494656434f5b4ebc6	umixturecoef	0.010133396199984239
0.4	575f387c91f8b40006c332e1	B0	2.4574415204632314
0.4	575f387c91f8b40006c332e1	Rn	-0.2762058353895592
0.4	575f387c91f8b40006c332e1	Rp	0.2477789232955063
0.4	575f387c91f8b40006c332e1	driftSNR0	16.25770166882958
0.4	575f387c91f8b40006c332e1	nondectime	0.4043460044378142
0.4	575f387c91f8b40006c332e1	t	0.3645882335963656
0.4	575f387c91f8b40006c332e1	umixturecoef	0.00249219507787619
0.4	5b5ca33f295c4b0001c294d0	B0	2.866985775994984
0.4	5b5ca33f295c4b0001c294d0	Rn	-0.2688524082713714
0.4	5b5ca33f295c4b0001c294d0	Rp	0.316335189902856
0.4	5b5ca33f295c4b0001c294d0	driftSNR0	22.74198886781392
0.4	5b5ca33f295c4b0001c294d0	nondectime	0.35776567820057203
0.4	5b5ca33f295c4b0001c294d0	t	0.18993345396051772
0.4	5b5ca33f295c4b0001c294d0	umixturecoef	0.001
0.4	5be7e1a00e366e000175e343	B0	3.0833013168067835
0.4	5be7e1a00e366e000175e343	Rn	-0.2584911858821325
0.4	5be7e1a00e366e000175e343	Rp	0.19195704445575215
0.4	5be7e1a00e366e000175e343	driftSNR0	18.638261120777265
0.4	5be7e1a00e366e000175e343	nondectime	0.30871437356797093
0.4	5be7e1a00e366e000175e343	t	0.1317498692387035
0.4	5be7e1a00e366e000175e343	umixturecoef	0.012487043663078491
0.4	5bede0e392f1770001d59f37	B0	2.560532407137745
0.4	5bede0e392f1770001d59f37	Rn	-0.3316892187613163
0.4	5bede0e392f1770001d59f37	Rp	0.1592559660676174
0.4	5bede0e392f1770001d59f37	driftSNR0	15.05943755287883
0.4	5bede0e392f1770001d59f37	nondectime	0.2840780470223365
0.4	5bede0e392f1770001d59f37	t	0.18315647943364197
0.4	5bede0e392f1770001d59f37	umixturecoef	0.002877245090577031
0.4	5bf9881e1eafa5000110c99a	B0	1.2305861738219712
0.4	5bf9881e1eafa5000110c99a	Rn	-0.2344792481400509
0.4	5bf9881e1eafa5000110c99a	Rp	0.31848911696251425
0.4	5bf9881e1eafa5000110c99a	driftSNR0	17.796013115672906
0.4	5bf9881e1eafa5000110c99a	nondectime	0.44509363420385717
0.4	5bf9881e1eafa5000110c99a	t	0.13458963453761796
0.4	5bf9881e1eafa5000110c99a	umixturecoef	0.0018042476984119302
0.4	5bfd45086fe16d0001673920	B0	3.2454010407995266
0.4	5bfd45086fe16d0001673920	Rn	-0.37375000792271235
0.4	5bfd45086fe16d0001673920	Rp	0.30365713696627084
0.4	5bfd45086fe16d0001673920	driftSNR0	20.91852070798302
0.4	5bfd45086fe16d0001673920	nondectime	1.295970814720843
0.4	5bfd45086fe16d0001673920	t	0.30134480831073995
0.4	5bfd45086fe16d0001673920	umixturecoef	0.00890785777108083
0.4	5d585e287d795e001788bf4c	B0	2.3171876485595
0.4	5d585e287d795e001788bf4c	Rn	-0.22470315532533613
0.4	5d585e287d795e001788bf4c	Rp	0.16634298624539856
0.4	5d585e287d795e001788bf4c	driftSNR0	17.064809088346298
0.4	5d585e287d795e001788bf4c	nondectime	0.36368578688477093
0.4	5d585e287d795e001788bf4c	t	0.08920125581806822
0.4	5d585e287d795e001788bf4c	umixturecoef	0.005247235259883144
0.4	5d67b6d92b7448000173d95a	B0	1.2338206517948642
0.4	5d67b6d92b7448000173d95a	Rn	-0.2641580028879637
0.4	5d67b6d92b7448000173d95a	Rp	0.28052481063822077
0.4	5d67b6d92b7448000173d95a	driftSNR0	19.744479955667725
0.4	5d67b6d92b7448000173d95a	nondectime	0.32233392835086505
0.4	5d67b6d92b7448000173d95a	t	0.008557946044184686
0.4	5d67b6d92b7448000173d95a	umixturecoef	0.006623521776192937
0.4	5e1842435b1c591274aef230	B0	0.7635748753855433
0.4	5e1842435b1c591274aef230	Rn	-0.2388951640237624
0.4	5e1842435b1c591274aef230	Rp	0.3325281130302389
0.4	5e1842435b1c591274aef230	driftSNR0	24.987858971204925
0.4	5e1842435b1c591274aef230	nondectime	0.2535769263643015
0.4	5e1842435b1c591274aef230	t	0.0001778531922188608
0.4	5e1842435b1c591274aef230	umixturecoef	0.014833073980307476
0.4	5e2f53d9e0c1bf509bc6d305	B0	2.6903206651865963
0.4	5e2f53d9e0c1bf509bc6d305	Rn	-0.41124078603533587
0.4	5e2f53d9e0c1bf509bc6d305	Rp	0.15099709277859064
0.4	5e2f53d9e0c1bf509bc6d305	driftSNR0	17.805064734267585
0.4	5e2f53d9e0c1bf509bc6d305	nondectime	1.0250576937987512
0.4	5e2f53d9e0c1bf509bc6d305	t	0.3281672677085885
0.4	5e2f53d9e0c1bf509bc6d305	umixturecoef	0.0254193931125629
0.4	5e902a581baf783237598a3c	B0	2.09501370647828
0.4	5e902a581baf783237598a3c	Rn	-0.3797930613228777
0.4	5e902a581baf783237598a3c	Rp	0.256575382749543
0.4	5e902a581baf783237598a3c	driftSNR0	13.15008466963383
0.4	5e902a581baf783237598a3c	nondectime	0.008518699894344062
0.4	5e902a581baf783237598a3c	t	0.07110515926072294
0.4	5e902a581baf783237598a3c	umixturecoef	0.001
0.4	5eeb2e5447d3cb013eb29033	B0	2.7608213952320484
0.4	5eeb2e5447d3cb013eb29033	Rn	-0.26532195969081024
0.4	5eeb2e5447d3cb013eb29033	Rp	0.38642112689277647
0.4	5eeb2e5447d3cb013eb29033	driftSNR0	24.32125715340504
0.4	5eeb2e5447d3cb013eb29033	nondectime	0.48034302796509754
0.4	5eeb2e5447d3cb013eb29033	t	0.31036884880631355
0.4	5eeb2e5447d3cb013eb29033	umixturecoef	0.011860336586058224
0.4	5f0c002c47848351fd023d3d	B0	2.32086405850974
0.4	5f0c002c47848351fd023d3d	Rn	-0.428537109621829
0.4	5f0c002c47848351fd023d3d	Rp	0.27416360204484225
0.4	5f0c002c47848351fd023d3d	driftSNR0	13.215543810937495
0.4	5f0c002c47848351fd023d3d	nondectime	0.2765586445523578
0.4	5f0c002c47848351fd023d3d	t	0.0
0.4	5f0c002c47848351fd023d3d	umixturecoef	0.011122513938007964
0.4	5fc6a65816726c35aa46666d	B0	1.829207309600643
0.4	5fc6a65816726c35aa46666d	Rn	-0.4527950982482603
0.4	5fc6a65816726c35aa46666d	Rp	0.3108387320561816
0.4	5fc6a65816726c35aa46666d	driftSNR0	16.99101113886856
0.4	5fc6a65816726c35aa46666d	nondectime	0.8330408607915241
0.4	5fc6a65816726c35aa46666d	t	0.2674956543705343
0.4	5fc6a65816726c35aa46666d	umixturecoef	0.007275546018753568
0.4	5fe02160c274b392183266aa	B0	1.3224364095567438
0.4	5fe02160c274b392183266aa	Rn	-0.23014877424353714
0.4	5fe02160c274b392183266aa	Rp	0.18507744327617962
0.4	5fe02160c274b392183266aa	driftSNR0	22.99565982934993
0.4	5fe02160c274b392183266aa	nondectime	0.3056786317593374
0.4	5fe02160c274b392183266aa	t	0.07771183758553413
0.4	5fe02160c274b392183266aa	umixturecoef	0.022616057428190867
0.4	6028191ed22ee868e11c5095	B0	1.7579489626932898
0.4	6028191ed22ee868e11c5095	Rn	-0.3210755105679612
0.4	6028191ed22ee868e11c5095	Rp	0.1716418814062569
0.4	6028191ed22ee868e11c5095	driftSNR0	21.072150783966183
0.4	6028191ed22ee868e11c5095	nondectime	0.43270173404637324
0.4	6028191ed22ee868e11c5095	t	0.07689448190893937
0.4	6028191ed22ee868e11c5095	umixturecoef	0.009907010844953344
0.4	604b169fe4b7991ec08da3a6	B0	2.25936664424966
0.4	604b169fe4b7991ec08da3a6	Rn	-0.3290087824910931
0.4	604b169fe4b7991ec08da3a6	Rp	0.32136761692147
0.4	604b169fe4b7991ec08da3a6	driftSNR0	16.037719752793613
0.4	604b169fe4b7991ec08da3a6	nondectime	0.5530947892279335
0.4	604b169fe4b7991ec08da3a6	t	0.17247374161950083
0.4	604b169fe4b7991ec08da3a6	umixturecoef	0.008325672414319377
0.4	609c15fd6888b88a23312c42	B0	0.6787579268516188
0.4	609c15fd6888b88a23312c42	Rn	-0.37096210554369036
0.4	609c15fd6888b88a23312c42	Rp	0.3438206935248626
0.4	609c15fd6888b88a23312c42	driftSNR0	37.41600946394314
0.4	609c15fd6888b88a23312c42	nondectime	0.32860180692013885
0.4	609c15fd6888b88a23312c42	t	0.0
0.4	609c15fd6888b88a23312c42	umixturecoef	0.013811842148628932
0.4	60d1008fc26892a1f0ed7ed5	B0	1.6305022163743679
0.4	60d1008fc26892a1f0ed7ed5	Rn	-0.3855648084251296
0.4	60d1008fc26892a1f0ed7ed5	Rp	0.28399433786252626
0.4	60d1008fc26892a1f0ed7ed5	driftSNR0	18.7508265150253
0.4	60d1008fc26892a1f0ed7ed5	nondectime	0.1901434621292195
0.4	60d1008fc26892a1f0ed7ed5	t	0.1275448108423211
0.4	60d1008fc26892a1f0ed7ed5	umixturecoef	0.0019719425629230215
0.4	60e03928f1d8f9c527cf9fc8	B0	1.696566488777455
0.4	60e03928f1d8f9c527cf9fc8	Rn	-0.2911143916926123
0.4	60e03928f1d8f9c527cf9fc8	Rp	0.10168972345379536
0.4	60e03928f1d8f9c527cf9fc8	driftSNR0	20.797055587418004
0.4	60e03928f1d8f9c527cf9fc8	nondectime	0.2831589635390248
0.4	60e03928f1d8f9c527cf9fc8	t	0.09551913499383258
0.4	60e03928f1d8f9c527cf9fc8	umixturecoef	0.00915895194846066
0.4	60f746b5a1d6bb66dce1de1a	B0	2.219272941040655
0.4	60f746b5a1d6bb66dce1de1a	Rn	-0.3722573885857059
0.4	60f746b5a1d6bb66dce1de1a	Rp	0.31024821363750027
0.4	60f746b5a1d6bb66dce1de1a	driftSNR0	20.155402189232845
0.4	60f746b5a1d6bb66dce1de1a	nondectime	0.31132499521527857
0.4	60f746b5a1d6bb66dce1de1a	t	0.1338865642142455
0.4	60f746b5a1d6bb66dce1de1a	umixturecoef	0.014294274213407631
0.4	61118c6d3c980e8b5b50e2fa	B0	1.549716582264042
0.4	61118c6d3c980e8b5b50e2fa	Rn	-0.29487045838280634
0.4	61118c6d3c980e8b5b50e2fa	Rp	0.30907038709630047
0.4	61118c6d3c980e8b5b50e2fa	driftSNR0	18.018154069920556
0.4	61118c6d3c980e8b5b50e2fa	nondectime	0.20489529453805178
0.4	61118c6d3c980e8b5b50e2fa	t	0.02613331031191322
0.4	61118c6d3c980e8b5b50e2fa	umixturecoef	0.001
0.4	611e981ff1974fc524751d25	B0	1.7086051562616724
0.4	611e981ff1974fc524751d25	Rn	-0.32831958100964254
0.4	611e981ff1974fc524751d25	Rp	0.21939847206594082
0.4	611e981ff1974fc524751d25	driftSNR0	12.916616125020358
0.4	611e981ff1974fc524751d25	nondectime	0.0024533505496515673
0.4	611e981ff1974fc524751d25	t	0.046738228821061156
0.4	611e981ff1974fc524751d25	umixturecoef	0.001308442150687178
0.4	613ac4fcfa4b7e01abd45dc7	B0	1.4544077011623775
0.4	613ac4fcfa4b7e01abd45dc7	Rn	-0.32292922049835904
0.4	613ac4fcfa4b7e01abd45dc7	Rp	0.31956340713947645
0.4	613ac4fcfa4b7e01abd45dc7	driftSNR0	17.547540062374736
0.4	613ac4fcfa4b7e01abd45dc7	nondectime	0.061452255718176474
0.4	613ac4fcfa4b7e01abd45dc7	t	0.01353402439405796
0.4	613ac4fcfa4b7e01abd45dc7	umixturecoef	0.001
0.4	6172eebe85de20b0b268d5c5	B0	1.4395603240794705
0.4	6172eebe85de20b0b268d5c5	Rn	-0.26343165925016265
0.4	6172eebe85de20b0b268d5c5	Rp	0.42717970467731914
0.4	6172eebe85de20b0b268d5c5	driftSNR0	20.618428411485784
0.4	6172eebe85de20b0b268d5c5	nondectime	0.4194685165374372
0.4	6172eebe85de20b0b268d5c5	t	0.04894547233223058
0.4	6172eebe85de20b0b268d5c5	umixturecoef	0.001
0.6	5b232f6838fc0c000131438c	B0	2.082538832990635
0.6	5b232f6838fc0c000131438c	Rn	-0.5596716516259989
0.6	5b232f6838fc0c000131438c	Rp	0.685158514450172
0.6	5b232f6838fc0c000131438c	driftSNR0	14.967516041054406
0.6	5b232f6838fc0c000131438c	nondectime	0.3869005231829572
0.6	5b232f6838fc0c000131438c	t	0.11617534142881986
0.6	5b232f6838fc0c000131438c	umixturecoef	0.00637512737703076
0.6	5b8c8e7d0c740e00019d55c3	B0	1.7459127382234245
0.6	5b8c8e7d0c740e00019d55c3	Rn	-0.4443174618794205
0.6	5b8c8e7d0c740e00019d55c3	Rp	0.4052854232283327
0.6	5b8c8e7d0c740e00019d55c3	driftSNR0	23.803101567508218
0.6	5b8c8e7d0c740e00019d55c3	nondectime	0.3223754235977292
0.6	5b8c8e7d0c740e00019d55c3	t	0.020626238208071076
0.6	5b8c8e7d0c740e00019d55c3	umixturecoef	0.015731360169437582
0.6	5e66db7ade78964625f46543	B0	1.0978895437474063
0.6	5e66db7ade78964625f46543	Rn	-0.5020181794343925
0.6	5e66db7ade78964625f46543	Rp	0.42219080945608867
0.6	5e66db7ade78964625f46543	driftSNR0	22.57239721963165
0.6	5e66db7ade78964625f46543	nondectime	0.21377720875348571
0.6	5e66db7ade78964625f46543	t	0.0
0.6	5e66db7ade78964625f46543	umixturecoef	0.003700519390409394
0.6	5ed2ccbaf064eb0eb69e7964	B0	2.8530512419545926
0.6	5ed2ccbaf064eb0eb69e7964	Rn	-0.5730407199389966
0.6	5ed2ccbaf064eb0eb69e7964	Rp	0.36996260731607233
0.6	5ed2ccbaf064eb0eb69e7964	driftSNR0	16.567208575066417
0.6	5ed2ccbaf064eb0eb69e7964	nondectime	0.17663774596460846
0.6	5ed2ccbaf064eb0eb69e7964	t	0.32719837146479186
0.6	5ed2ccbaf064eb0eb69e7964	umixturecoef	0.018963209176450356
0.6	5f6a825c6b0125156e8c1b5f	B0	1.6045468912538412
0.6	5f6a825c6b0125156e8c1b5f	Rn	-0.4797059145945141
0.6	5f6a825c6b0125156e8c1b5f	Rp	0.5245138309841685
0.6	5f6a825c6b0125156e8c1b5f	driftSNR0	19.131742279759514
0.6	5f6a825c6b0125156e8c1b5f	nondectime	0.1356295695643206
0.6	5f6a825c6b0125156e8c1b5f	t	0.15489752937306278
0.6	5f6a825c6b0125156e8c1b5f	umixturecoef	0.0064379350393735935
0.6	5fbab1a17fe54faddf522d85	B0	1.0813825388579235
0.6	5fbab1a17fe54faddf522d85	Rn	-0.48610661435849983
0.6	5fbab1a17fe54faddf522d85	Rp	0.5529779678179092
0.6	5fbab1a17fe54faddf522d85	driftSNR0	24.112461413243288
0.6	5fbab1a17fe54faddf522d85	nondectime	0.27080747333005295
0.6	5fbab1a17fe54faddf522d85	t	0.0
0.6	5fbab1a17fe54faddf522d85	umixturecoef	0.0173650408183053
0.6	6000d90e2ca5621fdd6d0f34	B0	1.7717043035527662
0.6	6000d90e2ca5621fdd6d0f34	Rn	-0.4713029735285649
0.6	6000d90e2ca5621fdd6d0f34	Rp	0.438653606476508
0.6	6000d90e2ca5621fdd6d0f34	driftSNR0	21.210071610759172
0.6	6000d90e2ca5621fdd6d0f34	nondectime	0.3615600691336738
0.6	6000d90e2ca5621fdd6d0f34	t	0.1842106745246583
0.6	6000d90e2ca5621fdd6d0f34	umixturecoef	0.0020359046067329415
0.6	60559f56d83f5feda6faecb0	B0	1.3325128089179512
0.6	60559f56d83f5feda6faecb0	Rn	-0.3873589344524333
0.6	60559f56d83f5feda6faecb0	Rp	0.5700927673696022
0.6	60559f56d83f5feda6faecb0	driftSNR0	16.94746426150376
0.6	60559f56d83f5feda6faecb0	nondectime	0.26359318228512585
0.6	60559f56d83f5feda6faecb0	t	0.05309789655373723
0.6	60559f56d83f5feda6faecb0	umixturecoef	0.001
0.6	60fa57e98690c7b772fbf797	B0	1.6602925513753175
0.6	60fa57e98690c7b772fbf797	Rn	-0.5781674811716099
0.6	60fa57e98690c7b772fbf797	Rp	0.38882539278021705
0.6	60fa57e98690c7b772fbf797	driftSNR0	12.620240796147298
0.6	60fa57e98690c7b772fbf797	nondectime	0.1699805614870249
0.6	60fa57e98690c7b772fbf797	t	0.00025455464749354315
0.6	60fa57e98690c7b772fbf797	umixturecoef	0.006482464854396847
0.6	60ff227e17e6ac9ad59c4542	B0	2.9125373505380474
0.6	60ff227e17e6ac9ad59c4542	Rn	-0.45490186335753013
0.6	60ff227e17e6ac9ad59c4542	Rp	0.42287800228546607
0.6	60ff227e17e6ac9ad59c4542	driftSNR0	10.908594911787487
0.6	60ff227e17e6ac9ad59c4542	nondectime	0.011537065739100294
0.6	60ff227e17e6ac9ad59c4542	t	0.084623626360557
0.6	60ff227e17e6ac9ad59c4542	umixturecoef	0.08182573661804382
0.6	610450b76534ea9d608cb300	B0	1.631593797200272
0.6	610450b76534ea9d608cb300	Rn	-0.43157247517680786
0.6	610450b76534ea9d608cb300	Rp	0.24305496328194287
0.6	610450b76534ea9d608cb300	driftSNR0	15.701591922735307
0.6	610450b76534ea9d608cb300	nondectime	0.4153829419902406
0.6	610450b76534ea9d608cb300	t	0.04544016610396632
0.6	610450b76534ea9d608cb300	umixturecoef	0.016597445880512776
0.6	611a1b05104423c73d386b55	B0	1.816123971217136
0.6	611a1b05104423c73d386b55	Rn	-0.5003532626851245
0.6	611a1b05104423c73d386b55	Rp	0.42678079218634835
0.6	611a1b05104423c73d386b55	driftSNR0	14.69635173858552
0.6	611a1b05104423c73d386b55	nondectime	0.11332967331481969
0.6	611a1b05104423c73d386b55	t	0.0024575141718424136
0.6	611a1b05104423c73d386b55	umixturecoef	0.01045800522677451
0.6	611b13c9e3adefdd7c7cf3c1	B0	1.8627243019398114
0.6	611b13c9e3adefdd7c7cf3c1	Rn	-0.517886361493418
0.6	611b13c9e3adefdd7c7cf3c1	Rp	0.6495784006460612
0.6	611b13c9e3adefdd7c7cf3c1	driftSNR0	14.642976985305042
0.6	611b13c9e3adefdd7c7cf3c1	nondectime	0.32945478059121025
0.6	611b13c9e3adefdd7c7cf3c1	t	0.0924605616159926
0.6	611b13c9e3adefdd7c7cf3c1	umixturecoef	0.010622614047046747
0.6	611e0f3a4d0f7f5b8e58afa3	B0	2.3386743138757238
0.6	611e0f3a4d0f7f5b8e58afa3	Rn	-0.44705006104725725
0.6	611e0f3a4d0f7f5b8e58afa3	Rp	0.6920398574371122
0.6	611e0f3a4d0f7f5b8e58afa3	driftSNR0	15.073164999372374
0.6	611e0f3a4d0f7f5b8e58afa3	nondectime	0.17527795387895506
0.6	611e0f3a4d0f7f5b8e58afa3	t	0.09017866623697046
0.6	611e0f3a4d0f7f5b8e58afa3	umixturecoef	0.004945817089929443
0.6	612a857268868b65bb51acc9	B0	2.001315169865612
0.6	612a857268868b65bb51acc9	Rn	-0.43192522147973195
0.6	612a857268868b65bb51acc9	Rp	0.4640643389411193
0.6	612a857268868b65bb51acc9	driftSNR0	17.886694671489877
0.6	612a857268868b65bb51acc9	nondectime	0.3464019864895569
0.6	612a857268868b65bb51acc9	t	0.003611523522361166
0.6	612a857268868b65bb51acc9	umixturecoef	0.001
0.6	613ae1220c9ef3215994bf80	B0	1.7405457395753248
0.6	613ae1220c9ef3215994bf80	Rn	-0.434158766323879
0.6	613ae1220c9ef3215994bf80	Rp	0.32681158823922907
0.6	613ae1220c9ef3215994bf80	driftSNR0	19.194757225473154
0.6	613ae1220c9ef3215994bf80	nondectime	0.3805916513269261
0.6	613ae1220c9ef3215994bf80	t	0.05131907500101121
0.6	613ae1220c9ef3215994bf80	umixturecoef	0.02843925801097045
0.6	613ae8eefa765970fb41b3a6	B0	2.192761008633765
0.6	613ae8eefa765970fb41b3a6	Rn	-0.49040190363650427
0.6	613ae8eefa765970fb41b3a6	Rp	0.4210755736382951
0.6	613ae8eefa765970fb41b3a6	driftSNR0	18.316298471153864
0.6	613ae8eefa765970fb41b3a6	nondectime	0.24656164525229318
0.6	613ae8eefa765970fb41b3a6	t	0.09179818355344574
0.6	613ae8eefa765970fb41b3a6	umixturecoef	0.013905232989388012
0.6	613c1ac80e6fc9ac43eac753	B0	1.811911955193442
0.6	613c1ac80e6fc9ac43eac753	Rn	-0.5390809962229265
0.6	613c1ac80e6fc9ac43eac753	Rp	0.2461618268660504
0.6	613c1ac80e6fc9ac43eac753	driftSNR0	19.965466275142074
0.6	613c1ac80e6fc9ac43eac753	nondectime	0.3364564811768165
0.6	613c1ac80e6fc9ac43eac753	t	0.18826459338381477
0.6	613c1ac80e6fc9ac43eac753	umixturecoef	0.0024849900115636913
0.6	613f8d6600a918d57f57908b	B0	2.5697317620696847
0.6	613f8d6600a918d57f57908b	Rn	-0.4940820765373791
0.6	613f8d6600a918d57f57908b	Rp	0.39835080008409157
0.6	613f8d6600a918d57f57908b	driftSNR0	19.199462627258796
0.6	613f8d6600a918d57f57908b	nondectime	0.17935146431363425
0.6	613f8d6600a918d57f57908b	t	0.20871021473541143
0.6	613f8d6600a918d57f57908b	umixturecoef	0.0010504926389304705
0.6	614054695c372ace29c2e386	B0	1.6530555207306061
0.6	614054695c372ace29c2e386	Rn	-0.47874875154211616
0.6	614054695c372ace29c2e386	Rp	0.42493253446914625
0.6	614054695c372ace29c2e386	driftSNR0	15.385204379432336
0.6	614054695c372ace29c2e386	nondectime	0.35988919229410476
0.6	614054695c372ace29c2e386	t	0.0729774109852012
0.6	614054695c372ace29c2e386	umixturecoef	0.00843620427549632
0.6	614280ed34d0c9737fb0f796	B0	0.9645517564892025
0.6	614280ed34d0c9737fb0f796	Rn	-0.5230248440779953
0.6	614280ed34d0c9737fb0f796	Rp	0.3204281100346023
0.6	614280ed34d0c9737fb0f796	driftSNR0	17.195065078491215
0.6	614280ed34d0c9737fb0f796	nondectime	0.27559752070885857
0.6	614280ed34d0c9737fb0f796	t	0.005834949758303232
0.6	614280ed34d0c9737fb0f796	umixturecoef	0.0033317510437124442
0.6	614aa3c261217ac8ee05b90c	B0	1.54404945164761
0.6	614aa3c261217ac8ee05b90c	Rn	-0.5007526852006164
0.6	614aa3c261217ac8ee05b90c	Rp	0.33943128082885193
0.6	614aa3c261217ac8ee05b90c	driftSNR0	11.915893893716097
0.6	614aa3c261217ac8ee05b90c	nondectime	0.3398893934171183
0.6	614aa3c261217ac8ee05b90c	t	0.012669731240086192
0.6	614aa3c261217ac8ee05b90c	umixturecoef	0.009369174899435298
0.6	615b4d67bd21e66571f5581b	B0	1.722599437469937
0.6	615b4d67bd21e66571f5581b	Rn	-0.5386459311753607
0.6	615b4d67bd21e66571f5581b	Rp	0.33282571234869945
0.6	615b4d67bd21e66571f5581b	driftSNR0	14.869346271738378
0.6	615b4d67bd21e66571f5581b	nondectime	0.20941325849218306
0.6	615b4d67bd21e66571f5581b	t	0.0
0.6	615b4d67bd21e66571f5581b	umixturecoef	0.0014674401477510974
0.6	61636a4bf1a773cc305502e7	B0	1.9703602872706318
0.6	61636a4bf1a773cc305502e7	Rn	-0.404064832823023
0.6	61636a4bf1a773cc305502e7	Rp	0.5702854611219498
0.6	61636a4bf1a773cc305502e7	driftSNR0	21.552731314805566
0.6	61636a4bf1a773cc305502e7	nondectime	0.5102261626645292
0.6	61636a4bf1a773cc305502e7	t	0.07709172541995907
0.6	61636a4bf1a773cc305502e7	umixturecoef	0.001
0.6	6176846e673909995a32dce3	B0	1.1217760093349407
0.6	6176846e673909995a32dce3	Rn	-0.4999937875992896
0.6	6176846e673909995a32dce3	Rp	0.4983970785158901
0.6	6176846e673909995a32dce3	driftSNR0	22.065372023666082
0.6	6176846e673909995a32dce3	nondectime	0.2583382312829028
0.6	6176846e673909995a32dce3	t	0.3441428875112753
0.6	6176846e673909995a32dce3	umixturecoef	0.0017557892662125874
0.8	58f82417edbd82000169bce8	B0	2.4295461068167787
0.8	58f82417edbd82000169bce8	Rn	-0.7559128554915661
0.8	58f82417edbd82000169bce8	Rp	0.7785105346620685
0.8	58f82417edbd82000169bce8	driftSNR0	17.341099014687437
0.8	58f82417edbd82000169bce8	nondectime	0.1994313193886259
0.8	58f82417edbd82000169bce8	t	0.21826284311004673
0.8	58f82417edbd82000169bce8	umixturecoef	0.014359019917679017
0.8	5b3455bf532e3d00018e6e8b	B0	1.3327575529074347
0.8	5b3455bf532e3d00018e6e8b	Rn	-0.5221835436600158
0.8	5b3455bf532e3d00018e6e8b	Rp	0.2291795553769831
0.8	5b3455bf532e3d00018e6e8b	driftSNR0	19.272893582763043
0.8	5b3455bf532e3d00018e6e8b	nondectime	0.33237828136368885
0.8	5b3455bf532e3d00018e6e8b	t	0.020139288230118676
0.8	5b3455bf532e3d00018e6e8b	umixturecoef	0.0075101861250223365
0.8	5b477fdb56e0140001ac7720	B0	1.7474368617941916
0.8	5b477fdb56e0140001ac7720	Rn	-0.7300899475357254
0.8	5b477fdb56e0140001ac7720	Rp	0.40619905105212384
0.8	5b477fdb56e0140001ac7720	driftSNR0	18.281441754732608
0.8	5b477fdb56e0140001ac7720	nondectime	0.3783137079712595
0.8	5b477fdb56e0140001ac7720	t	0.3182562513564518
0.8	5b477fdb56e0140001ac7720	umixturecoef	0.00920665894350102
0.8	5b8fe84a1a3ec10001a81642	B0	1.660138679527342
0.8	5b8fe84a1a3ec10001a81642	Rn	-0.6994822973292505
0.8	5b8fe84a1a3ec10001a81642	Rp	0.7650783207220122
0.8	5b8fe84a1a3ec10001a81642	driftSNR0	20.106516275581505
0.8	5b8fe84a1a3ec10001a81642	nondectime	0.31891848275592904
0.8	5b8fe84a1a3ec10001a81642	t	0.02205084742799054
0.8	5b8fe84a1a3ec10001a81642	umixturecoef	0.011065960683329493
0.8	5de42a01a7cb2401ccc682c3	B0	1.365862329781237
0.8	5de42a01a7cb2401ccc682c3	Rn	-0.6901770234969106
0.8	5de42a01a7cb2401ccc682c3	Rp	0.4276305071553027
0.8	5de42a01a7cb2401ccc682c3	driftSNR0	19.500120279476523
0.8	5de42a01a7cb2401ccc682c3	nondectime	0.24580616131465227
0.8	5de42a01a7cb2401ccc682c3	t	0.03532782621393468
0.8	5de42a01a7cb2401ccc682c3	umixturecoef	0.03527358105511481
0.8	5e6c75d44b1e3722e888c075	B0	2.5543928395518427
0.8	5e6c75d44b1e3722e888c075	Rn	-0.6919841047208996
0.8	5e6c75d44b1e3722e888c075	Rp	0.53298375145756
0.8	5e6c75d44b1e3722e888c075	driftSNR0	16.591627677013772
0.8	5e6c75d44b1e3722e888c075	nondectime	0.2751808620144458
0.8	5e6c75d44b1e3722e888c075	t	0.08683161253423963
0.8	5e6c75d44b1e3722e888c075	umixturecoef	0.027364587538130286
0.8	5e95d4f551598d01d6d455af	B0	1.811559269327356
0.8	5e95d4f551598d01d6d455af	Rn	-0.6891085443740819
0.8	5e95d4f551598d01d6d455af	Rp	0.5682022210410173
0.8	5e95d4f551598d01d6d455af	driftSNR0	13.44534448964023
0.8	5e95d4f551598d01d6d455af	nondectime	0.03459715978967903
0.8	5e95d4f551598d01d6d455af	t	0.007444200540248858
0.8	5e95d4f551598d01d6d455af	umixturecoef	0.035828588942705325
0.8	5edab4b89e6b4a6fda8e9297	B0	1.746468281462567
0.8	5edab4b89e6b4a6fda8e9297	Rn	-0.6954889116014406
0.8	5edab4b89e6b4a6fda8e9297	Rp	0.3943415801493621
0.8	5edab4b89e6b4a6fda8e9297	driftSNR0	21.327100928675343
0.8	5edab4b89e6b4a6fda8e9297	nondectime	0.4180052434629973
0.8	5edab4b89e6b4a6fda8e9297	t	0.2890833814970329
0.8	5edab4b89e6b4a6fda8e9297	umixturecoef	0.001893453783743468
0.8	5edfc723ed48632d698e7331	B0	1.5559442589430483
0.8	5edfc723ed48632d698e7331	Rn	-0.7323380711453084
0.8	5edfc723ed48632d698e7331	Rp	0.622547823198718
0.8	5edfc723ed48632d698e7331	driftSNR0	17.14024497934921
0.8	5edfc723ed48632d698e7331	nondectime	0.33720184541462483
0.8	5edfc723ed48632d698e7331	t	0.006786622092669448
0.8	5edfc723ed48632d698e7331	umixturecoef	0.009169791940191184
0.8	5eeb0491a0a860229f7ce414	B0	2.749382716404339
0.8	5eeb0491a0a860229f7ce414	Rn	-0.6871403274396136
0.8	5eeb0491a0a860229f7ce414	Rp	0.5866045123759037
0.8	5eeb0491a0a860229f7ce414	driftSNR0	18.67340750323379
0.8	5eeb0491a0a860229f7ce414	nondectime	0.106296107881795
0.8	5eeb0491a0a860229f7ce414	t	0.11075239029328963
0.8	5eeb0491a0a860229f7ce414	umixturecoef	0.001
0.8	5f45613cde4a9714259f31fc	B0	1.514566765416588
0.8	5f45613cde4a9714259f31fc	Rn	-0.7524553916768311
0.8	5f45613cde4a9714259f31fc	Rp	0.5102305057168801
0.8	5f45613cde4a9714259f31fc	driftSNR0	15.474625789579228
0.8	5f45613cde4a9714259f31fc	nondectime	0.1351605744240918
0.8	5f45613cde4a9714259f31fc	t	0.03182768887709367
0.8	5f45613cde4a9714259f31fc	umixturecoef	0.009210877231689656
0.8	5f4d23b56bf20b9817acf539	B0	1.1008086522802643
0.8	5f4d23b56bf20b9817acf539	Rn	-0.6943531170352014
0.8	5f4d23b56bf20b9817acf539	Rp	0.6360328358258177
0.8	5f4d23b56bf20b9817acf539	driftSNR0	22.164055349714072
0.8	5f4d23b56bf20b9817acf539	nondectime	0.2987409480083092
0.8	5f4d23b56bf20b9817acf539	t	0.006384135184068551
0.8	5f4d23b56bf20b9817acf539	umixturecoef	0.011571382942479752
0.8	5ffb977f4c2f340a07f2432e	B0	1.486765801289281
0.8	5ffb977f4c2f340a07f2432e	Rn	-0.7536728104279167
0.8	5ffb977f4c2f340a07f2432e	Rp	0.7214704095775337
0.8	5ffb977f4c2f340a07f2432e	driftSNR0	19.797371474261777
0.8	5ffb977f4c2f340a07f2432e	nondectime	0.12764887212142728
0.8	5ffb977f4c2f340a07f2432e	t	0.10269862667938788
0.8	5ffb977f4c2f340a07f2432e	umixturecoef	0.0012050901805024604
0.8	6010b797bbe6be440425665c	B0	1.6689280643982884
0.8	6010b797bbe6be440425665c	Rn	-0.6848460061890125
0.8	6010b797bbe6be440425665c	Rp	0.4760225307296878
0.8	6010b797bbe6be440425665c	driftSNR0	20.66608443906873
0.8	6010b797bbe6be440425665c	nondectime	0.30087855089089155
0.8	6010b797bbe6be440425665c	t	0.10635279306240043
0.8	6010b797bbe6be440425665c	umixturecoef	0.054686615872700295
0.8	602f07904b3c5c2406aff708	B0	1.4348088488145743
0.8	602f07904b3c5c2406aff708	Rn	-0.676447463181239
0.8	602f07904b3c5c2406aff708	Rp	0.6274895016126794
0.8	602f07904b3c5c2406aff708	driftSNR0	26.146801201978285
0.8	602f07904b3c5c2406aff708	nondectime	0.4474653521090688
0.8	602f07904b3c5c2406aff708	t	0.19350327576966153
0.8	602f07904b3c5c2406aff708	umixturecoef	0.001450094729268131
0.8	606794c6a32ed1d647fce232	B0	2.130143858234156
0.8	606794c6a32ed1d647fce232	Rn	-0.7365066088768375
0.8	606794c6a32ed1d647fce232	Rp	0.4907297105969758
0.8	606794c6a32ed1d647fce232	driftSNR0	19.150424296997553
0.8	606794c6a32ed1d647fce232	nondectime	0.051700191262501694
0.8	606794c6a32ed1d647fce232	t	0.006790280120938131
0.8	606794c6a32ed1d647fce232	umixturecoef	0.0017151931984451378
0.8	607894ece4236c888145a3fc	B0	1.8935683965040564
0.8	607894ece4236c888145a3fc	Rn	-0.623777274985638
0.8	607894ece4236c888145a3fc	Rp	0.6236457840390972
0.8	607894ece4236c888145a3fc	driftSNR0	20.456920135103207
0.8	607894ece4236c888145a3fc	nondectime	0.4458186467198799
0.8	607894ece4236c888145a3fc	t	0.13087382927212277
0.8	607894ece4236c888145a3fc	umixturecoef	0.008611887740233137
0.8	6084c13ea8d136080b3ec9d5	B0	1.419517373607477
0.8	6084c13ea8d136080b3ec9d5	Rn	-0.7395175503151942
0.8	6084c13ea8d136080b3ec9d5	Rp	0.6515800214268771
0.8	6084c13ea8d136080b3ec9d5	driftSNR0	16.78248385426837
0.8	6084c13ea8d136080b3ec9d5	nondectime	0.10119606885193022
0.8	6084c13ea8d136080b3ec9d5	t	0.028760415154453194
0.8	6084c13ea8d136080b3ec9d5	umixturecoef	0.001
0.8	60f8ad596f73b24de783aab7	B0	1.6405518550746323
0.8	60f8ad596f73b24de783aab7	Rn	-0.7174346135696479
0.8	60f8ad596f73b24de783aab7	Rp	0.584731459004083
0.8	60f8ad596f73b24de783aab7	driftSNR0	12.576207140963321
0.8	60f8ad596f73b24de783aab7	nondectime	0.15574200624263201
0.8	60f8ad596f73b24de783aab7	t	0.04734282371162801
0.8	60f8ad596f73b24de783aab7	umixturecoef	0.001
0.8	61075206c885582a3401a564	B0	2.335358130957197
0.8	61075206c885582a3401a564	Rn	-0.7083775350042464
0.8	61075206c885582a3401a564	Rp	0.5784575297159917
0.8	61075206c885582a3401a564	driftSNR0	18.315260500937292
0.8	61075206c885582a3401a564	nondectime	0.6961223768943441
0.8	61075206c885582a3401a564	t	0.18512673084887366
0.8	61075206c885582a3401a564	umixturecoef	0.007837117746080941
0.8	612eb19f8a38f5cbf48d287a	B0	1.4379581941688298
0.8	612eb19f8a38f5cbf48d287a	Rn	-0.7347047689974775
0.8	612eb19f8a38f5cbf48d287a	Rp	0.29436643410353575
0.8	612eb19f8a38f5cbf48d287a	driftSNR0	13.454804997831445
0.8	612eb19f8a38f5cbf48d287a	nondectime	0.331195147186615
0.8	612eb19f8a38f5cbf48d287a	t	0.026148905171742065
0.8	612eb19f8a38f5cbf48d287a	umixturecoef	0.0014931503004115831
0.8	613a20d9d4ffdd4ffe6e0f93	B0	2.2996260994174618
0.8	613a20d9d4ffdd4ffe6e0f93	Rn	-0.6017599092823397
0.8	613a20d9d4ffdd4ffe6e0f93	Rp	0.4693557757362279
0.8	613a20d9d4ffdd4ffe6e0f93	driftSNR0	20.400169110330214
0.8	613a20d9d4ffdd4ffe6e0f93	nondectime	0.4645012194069722
0.8	613a20d9d4ffdd4ffe6e0f93	t	0.17540646392033118
0.8	613a20d9d4ffdd4ffe6e0f93	umixturecoef	0.001
0.8	613ab15693299c16c27d8c92	B0	1.949004322143467
0.8	613ab15693299c16c27d8c92	Rn	-0.7250987347557721
0.8	613ab15693299c16c27d8c92	Rp	0.4142639554084186
0.8	613ab15693299c16c27d8c92	driftSNR0	17.999182106465927
0.8	613ab15693299c16c27d8c92	nondectime	0.5419484727994148
0.8	613ab15693299c16c27d8c92	t	0.036830471370475105
0.8	613ab15693299c16c27d8c92	umixturecoef	0.008299312009681712
0.8	613da525a95f61825e2c6b68	B0	1.9990469027047788
0.8	613da525a95f61825e2c6b68	Rn	-0.660381327383168
0.8	613da525a95f61825e2c6b68	Rp	0.6347594511007878
0.8	613da525a95f61825e2c6b68	driftSNR0	14.325369041598133
0.8	613da525a95f61825e2c6b68	nondectime	0.22669620344048402
0.8	613da525a95f61825e2c6b68	t	0.009163530660931994
0.8	613da525a95f61825e2c6b68	umixturecoef	0.001
0.8	614fc66c9094c0a205c09a69	B0	2.284720215547963
0.8	614fc66c9094c0a205c09a69	Rn	-0.7146884484208481
0.8	614fc66c9094c0a205c09a69	Rp	0.3800448959090715
0.8	614fc66c9094c0a205c09a69	driftSNR0	15.16520942476535
0.8	614fc66c9094c0a205c09a69	nondectime	0.646672552176504
0.8	614fc66c9094c0a205c09a69	t	0.22516720286961567
0.8	614fc66c9094c0a205c09a69	umixturecoef	0.010009066928900384
