# Supplementary material for: Normative evidence weighing and accumulation in correlated environments
Source: eLife. 2025 Jul 14;13:RP100258. doi: 10.7554/eLife.100258 (PMC12259025; doi:10.7554/eLife.100258)
Supplement: Figure 7—figure supplement 3—source data 1. [file elife-100258-fig7-figsupp3-data1.csv]

subject	rho_cond	rho	x12_corr
575f387c91f8b40006c332e1	0.4	-0.4	-0.3626774682670671
575f387c91f8b40006c332e1	0.4	0.0	0.017168617355887174
575f387c91f8b40006c332e1	0.4	0.4	0.37900666869358046
58f82417edbd82000169bce8	0.8	-0.8	-0.7892645557201089
58f82417edbd82000169bce8	0.8	0.0	0.03162775015427965
58f82417edbd82000169bce8	0.8	0.8	0.7754073891267146
5b232f6838fc0c000131438c	0.6	-0.6	-0.5941066548711563
5b232f6838fc0c000131438c	0.6	0.0	-0.004661960358401082
5b232f6838fc0c000131438c	0.6	0.6	0.571932573537642
5b3455bf532e3d00018e6e8b	0.8	-0.8	-0.779178508602324
5b3455bf532e3d00018e6e8b	0.8	0.0	0.01369304022672247
5b3455bf532e3d00018e6e8b	0.8	0.8	0.7364419028713356
5b477fdb56e0140001ac7720	0.8	-0.8	-0.7572335441802659
5b477fdb56e0140001ac7720	0.8	0.0	0.054824959606833715
5b477fdb56e0140001ac7720	0.8	0.8	0.7703348468521718
5b5ca33f295c4b0001c294d0	0.4	-0.4	-0.3719881470306295
5b5ca33f295c4b0001c294d0	0.4	0.0	0.022317521291580357
5b5ca33f295c4b0001c294d0	0.4	0.4	0.34706914613490697
5b8c8e7d0c740e00019d55c3	0.6	-0.6	-0.5952961056089523
5b8c8e7d0c740e00019d55c3	0.6	0.0	0.008968883647281642
5b8c8e7d0c740e00019d55c3	0.6	0.6	0.5612723335824631
5b8fe84a1a3ec10001a81642	0.8	-0.8	-0.7873295050146218
5b8fe84a1a3ec10001a81642	0.8	0.0	0.037974966171551376
5b8fe84a1a3ec10001a81642	0.8	0.8	0.7337045320889116
5bd781291fd7c80001bb1fad	0.2	-0.2	-0.1643847198633524
5bd781291fd7c80001bb1fad	0.2	0.0	0.015266853554621863
5bd781291fd7c80001bb1fad	0.2	0.2	0.1729145854814234
5be7e1a00e366e000175e343	0.4	-0.4	-0.3760568036411786
5be7e1a00e366e000175e343	0.4	0.0	0.011412973494705103
5be7e1a00e366e000175e343	0.4	0.4	0.38429533177432823
5bede0e392f1770001d59f37	0.4	-0.4	-0.3867498721201455
5bede0e392f1770001d59f37	0.4	0.0	-0.03119283111093549
5bede0e392f1770001d59f37	0.4	0.4	0.3891635566553156
5bf9881e1eafa5000110c99a	0.4	-0.4	-0.3204734364707576
5bf9881e1eafa5000110c99a	0.4	0.0	0.01873083043761559
5bf9881e1eafa5000110c99a	0.4	0.4	0.43890072429542965
5bfd45086fe16d0001673920	0.4	-0.4	-0.3768520195049119
5bfd45086fe16d0001673920	0.4	0.0	-0.008295945662552814
5bfd45086fe16d0001673920	0.4	0.4	0.3847425044452481
5d585e287d795e001788bf4c	0.4	-0.4	-0.3753638369456041
5d585e287d795e001788bf4c	0.4	0.0	0.009756452034149092
5d585e287d795e001788bf4c	0.4	0.4	0.3820913144878455
5d645bf6912c630018e269e3	0.2	-0.2	-0.16637466431099404
5d645bf6912c630018e269e3	0.2	0.0	0.053484356633535846
5d645bf6912c630018e269e3	0.2	0.2	0.19442474356699005
5d67b6d92b7448000173d95a	0.4	-0.4	-0.3450459736308051
5d67b6d92b7448000173d95a	0.4	0.0	-0.01669162826350629
5d67b6d92b7448000173d95a	0.4	0.4	0.3441864613436952
5de42a01a7cb2401ccc682c3	0.8	-0.8	-0.783174440885209
5de42a01a7cb2401ccc682c3	0.8	0.0	0.0358514835395253
5de42a01a7cb2401ccc682c3	0.8	0.8	0.7188393732561199
5e1842435b1c591274aef230	0.4	-0.4	-0.3418472611685705
5e1842435b1c591274aef230	0.4	0.0	-0.053282377558418435
5e1842435b1c591274aef230	0.4	0.4	0.364309779933237
5e2f53d9e0c1bf509bc6d305	0.4	-0.4	-0.3649392620099966
5e2f53d9e0c1bf509bc6d305	0.4	0.0	-0.037973946373955486
5e2f53d9e0c1bf509bc6d305	0.4	0.4	0.38227046747617555
5e66db7ade78964625f46543	0.6	-0.6	-0.5576372122289248
5e66db7ade78964625f46543	0.6	0.0	-0.008531479364922797
5e66db7ade78964625f46543	0.6	0.6	0.4858434156794182
5e6c75d44b1e3722e888c075	0.8	-0.8	-0.7824127645580706
5e6c75d44b1e3722e888c075	0.8	0.0	-0.008712854873185932
5e6c75d44b1e3722e888c075	0.8	0.8	0.7742056543053069
5e705a1be6c65a62c56a3143	0.2	-0.2	-0.1803368759554248
5e705a1be6c65a62c56a3143	0.2	0.0	0.013550200950877922
5e705a1be6c65a62c56a3143	0.2	0.2	0.177792939705108
5e902a581baf783237598a3c	0.4	-0.4	-0.37094366054631717
5e902a581baf783237598a3c	0.4	0.0	0.01017328954462916
5e902a581baf783237598a3c	0.4	0.4	0.35868306705684994
5e95d4f551598d01d6d455af	0.8	-0.8	-0.7679910004333201
5e95d4f551598d01d6d455af	0.8	0.0	0.036606139206410745
5e95d4f551598d01d6d455af	0.8	0.8	0.775875748011364
5ed2ccbaf064eb0eb69e7964	0.6	-0.6	-0.5884832924017148
5ed2ccbaf064eb0eb69e7964	0.6	0.0	-0.007935397169244594
5ed2ccbaf064eb0eb69e7964	0.6	0.6	0.5733179810010943
5edab4b89e6b4a6fda8e9297	0.8	-0.8	-0.7628912613192125
5edab4b89e6b4a6fda8e9297	0.8	0.0	-0.0009121050273705153
5edab4b89e6b4a6fda8e9297	0.8	0.8	0.7629481840347551
5edfc723ed48632d698e7331	0.8	-0.8	-0.7631423556589862
5edfc723ed48632d698e7331	0.8	0.0	0.005043916916232765
5edfc723ed48632d698e7331	0.8	0.8	0.789052197455894
5eeb0491a0a860229f7ce414	0.8	-0.8	-0.786637142844714
5eeb0491a0a860229f7ce414	0.8	0.0	-0.019737414943926643
5eeb0491a0a860229f7ce414	0.8	0.8	0.7850343646568072
5eeb2e5447d3cb013eb29033	0.4	-0.4	-0.3665079762439967
5eeb2e5447d3cb013eb29033	0.4	0.0	0.016924767627477834
5eeb2e5447d3cb013eb29033	0.4	0.4	0.39582664990808525
5ef37588bfe86a0ca12ba515	0.2	-0.2	-0.1723088783960636
5ef37588bfe86a0ca12ba515	0.2	0.0	0.023406983945510135
5ef37588bfe86a0ca12ba515	0.2	0.2	0.18685991486566855
5f0c002c47848351fd023d3d	0.4	-0.4	-0.37972676665639454
5f0c002c47848351fd023d3d	0.4	0.0	-0.060983212284943494
5f0c002c47848351fd023d3d	0.4	0.4	0.36471511705527365
5f2dae50cee5310bdd43d160	0.2	-0.2	-0.1665888554312028
5f2dae50cee5310bdd43d160	0.2	0.0	0.005237358598367633
5f2dae50cee5310bdd43d160	0.2	0.2	0.18893139256653113
5f2de3a7b874e712ac7bc516	0.2	-0.2	-0.17682514480657152
5f2de3a7b874e712ac7bc516	0.2	0.0	0.004463894262234208
5f2de3a7b874e712ac7bc516	0.2	0.2	0.18571608237591772
5f30ee4c383a0d56521f69c7	0.2	-0.2	-0.17570343018335163
5f30ee4c383a0d56521f69c7	0.2	0.0	-0.001967760938725265
5f30ee4c383a0d56521f69c7	0.2	0.2	0.17907229802031924
5f3ee36d0306de1a411882a5	0.2	-0.2	-0.18273465846673684
5f3ee36d0306de1a411882a5	0.2	0.0	-0.00015142084879707634
5f3ee36d0306de1a411882a5	0.2	0.2	0.17395607609830763
5f45613cde4a9714259f31fc	0.8	-0.8	-0.7714812914054786
5f45613cde4a9714259f31fc	0.8	0.0	-0.007499244843037405
5f45613cde4a9714259f31fc	0.8	0.8	0.7633321081267648
5f4d23b56bf20b9817acf539	0.8	-0.8	-0.7676102299664843
5f4d23b56bf20b9817acf539	0.8	0.0	0.028767662319474273
5f4d23b56bf20b9817acf539	0.8	0.8	0.7423660717941182
5f6a825c6b0125156e8c1b5f	0.6	-0.6	-0.542430985132671
5f6a825c6b0125156e8c1b5f	0.6	0.0	0.010137992869662672
5f6a825c6b0125156e8c1b5f	0.6	0.6	0.5511087516976767
5f7226dd35ca1810df602df9	0.2	-0.2	-0.18090655841479256
5f7226dd35ca1810df602df9	0.2	0.0	-0.0019263735728366814
5f7226dd35ca1810df602df9	0.2	0.2	0.19075427082500857
5f74fa0614255d15319ee076	0.2	-0.2	-0.2203814404386486
5f74fa0614255d15319ee076	0.2	0.0	0.011922562204732527
5f74fa0614255d15319ee076	0.2	0.2	0.21008079281079153
5f867f7190d5551ccb72d7bf	0.2	-0.2	-0.2143534853164986
5f867f7190d5551ccb72d7bf	0.2	0.0	-0.01509840581672883
5f867f7190d5551ccb72d7bf	0.2	0.2	0.22076331626120346
5fbab1a17fe54faddf522d85	0.6	-0.6	-0.527366805401404
5fbab1a17fe54faddf522d85	0.6	0.0	-0.016853893559955806
5fbab1a17fe54faddf522d85	0.6	0.6	0.5013267621848518
5fc6a65816726c35aa46666d	0.4	-0.4	-0.36781963222307074
5fc6a65816726c35aa46666d	0.4	0.0	0.002433221084303502
5fc6a65816726c35aa46666d	0.4	0.4	0.39474136286018285
5fe02160c274b392183266aa	0.4	-0.4	-0.34896406099613386
5fe02160c274b392183266aa	0.4	0.0	0.04331614530949966
5fe02160c274b392183266aa	0.4	0.4	0.3446277723570643
5ffb977f4c2f340a07f2432e	0.8	-0.8	-0.7751725500385783
5ffb977f4c2f340a07f2432e	0.8	0.0	0.01845047605905971
5ffb977f4c2f340a07f2432e	0.8	0.8	0.7499194070648306
6000d90e2ca5621fdd6d0f34	0.6	-0.6	-0.5516488378651682
6000d90e2ca5621fdd6d0f34	0.6	0.0	-0.0069484867291852445
6000d90e2ca5621fdd6d0f34	0.6	0.6	0.5421146282618104
600b9a216e864a1f9316c1dd	0.2	-0.2	-0.23662700943029474
600b9a216e864a1f9316c1dd	0.2	0.0	-0.014048107257892427
600b9a216e864a1f9316c1dd	0.2	0.2	0.18525737548686602
6010b797bbe6be440425665c	0.8	-0.8	-0.7796816035115381
6010b797bbe6be440425665c	0.8	0.0	0.016736735994166783
6010b797bbe6be440425665c	0.8	0.8	0.7649033969738469
6028191ed22ee868e11c5095	0.4	-0.4	-0.3668547717040428
6028191ed22ee868e11c5095	0.4	0.0	-0.002566270638164495
6028191ed22ee868e11c5095	0.4	0.4	0.3802664048192437
602f07904b3c5c2406aff708	0.8	-0.8	-0.7565730728025337
602f07904b3c5c2406aff708	0.8	0.0	0.004083004541612269
602f07904b3c5c2406aff708	0.8	0.8	0.751247559898245
604b169fe4b7991ec08da3a6	0.4	-0.4	-0.33809248037518397
604b169fe4b7991ec08da3a6	0.4	0.0	-0.005108931681517009
604b169fe4b7991ec08da3a6	0.4	0.4	0.4072214083758531
60559f56d83f5feda6faecb0	0.6	-0.6	-0.545087612434513
60559f56d83f5feda6faecb0	0.6	0.0	0.05573553550050863
60559f56d83f5feda6faecb0	0.6	0.6	0.571117912426585
606794c6a32ed1d647fce232	0.8	-0.8	-0.768336726263939
606794c6a32ed1d647fce232	0.8	0.0	0.008490782926999701
606794c6a32ed1d647fce232	0.8	0.8	0.7592699032056959
607894ece4236c888145a3fc	0.8	-0.8	-0.7751444366563103
607894ece4236c888145a3fc	0.8	0.0	0.00861539321408211
607894ece4236c888145a3fc	0.8	0.8	0.7767052499444738
6084c13ea8d136080b3ec9d5	0.8	-0.8	-0.7843348264337565
6084c13ea8d136080b3ec9d5	0.8	0.0	-0.018650859543485835
6084c13ea8d136080b3ec9d5	0.8	0.8	0.7364148441990128
609c15fd6888b88a23312c42	0.4	-0.4	-0.3410198918196782
609c15fd6888b88a23312c42	0.4	0.0	-0.10038569301305582
609c15fd6888b88a23312c42	0.4	0.4	0.23356107995025713
60d1008fc26892a1f0ed7ed5	0.4	-0.4	-0.3509499820226858
60d1008fc26892a1f0ed7ed5	0.4	0.0	-0.017684294291286668
60d1008fc26892a1f0ed7ed5	0.4	0.4	0.3483530066638191
60e03928f1d8f9c527cf9fc8	0.4	-0.4	-0.37007904557294696
60e03928f1d8f9c527cf9fc8	0.4	0.0	0.00815209561370378
60e03928f1d8f9c527cf9fc8	0.4	0.4	0.3433485843222393
60f746b5a1d6bb66dce1de1a	0.4	-0.4	-0.37006219186375683
60f746b5a1d6bb66dce1de1a	0.4	0.0	0.04200668713218776
60f746b5a1d6bb66dce1de1a	0.4	0.4	0.3955302397215979
60f8ad596f73b24de783aab7	0.8	-0.8	-0.7760229178380408
60f8ad596f73b24de783aab7	0.8	0.0	0.036289523825361894
60f8ad596f73b24de783aab7	0.8	0.8	0.7830487842615687
60fa57e98690c7b772fbf797	0.6	-0.6	-0.5355730835407584
60fa57e98690c7b772fbf797	0.6	0.0	-0.024826835125278376
60fa57e98690c7b772fbf797	0.6	0.6	0.5714783798722858
60fe1c233dd0ee9020efca7e	0.2	-0.2	-0.18102390209508396
60fe1c233dd0ee9020efca7e	0.2	0.0	0.009347376631283133
60fe1c233dd0ee9020efca7e	0.2	0.2	0.1796455280730248
60fead47231209607137f36e	0.2	-0.2	-0.20478337728842688
60fead47231209607137f36e	0.2	0.0	0.027218978345804133
60fead47231209607137f36e	0.2	0.2	0.22488034956257125
60ff227e17e6ac9ad59c4542	0.6	-0.6	-0.5884509878127525
60ff227e17e6ac9ad59c4542	0.6	0.0	0.02299098145575797
60ff227e17e6ac9ad59c4542	0.6	0.6	0.5911295798208228
610450b76534ea9d608cb300	0.6	-0.6	-0.569317890097318
610450b76534ea9d608cb300	0.6	0.0	0.012457393703550331
610450b76534ea9d608cb300	0.6	0.6	0.5945414703476262
61075206c885582a3401a564	0.8	-0.8	-0.7743365948877324
61075206c885582a3401a564	0.8	0.0	-1.9500434160341236e-05
61075206c885582a3401a564	0.8	0.8	0.7747268352111264
610b0e8c8cd09a0c933773e6	0.2	-0.2	-0.20018729004447344
610b0e8c8cd09a0c933773e6	0.2	0.0	-0.024389613512387495
610b0e8c8cd09a0c933773e6	0.2	0.2	0.14281251054755706
61118c6d3c980e8b5b50e2fa	0.4	-0.4	-0.3873971331318574
61118c6d3c980e8b5b50e2fa	0.4	0.0	0.03960520047570664
61118c6d3c980e8b5b50e2fa	0.4	0.4	0.36322662192910704
611a1b05104423c73d386b55	0.6	-0.6	-0.5710272484683174
611a1b05104423c73d386b55	0.6	0.0	0.005106510645087847
611a1b05104423c73d386b55	0.6	0.6	0.5470823828505046
611b13c9e3adefdd7c7cf3c1	0.6	-0.6	-0.5745485969287105
611b13c9e3adefdd7c7cf3c1	0.6	0.0	0.02180576639360503
611b13c9e3adefdd7c7cf3c1	0.6	0.6	0.5615596078778003
611e0f3a4d0f7f5b8e58afa3	0.6	-0.6	-0.5773947236970696
611e0f3a4d0f7f5b8e58afa3	0.6	0.0	0.009271992583813561
611e0f3a4d0f7f5b8e58afa3	0.6	0.6	0.5735924213622612
611e981ff1974fc524751d25	0.4	-0.4	-0.3576152546685088
611e981ff1974fc524751d25	0.4	0.0	-0.001035210341680776
611e981ff1974fc524751d25	0.4	0.4	0.3740409165361697
61267b828ead584bcf092e35	0.2	-0.2	-0.19221944404450164
61267b828ead584bcf092e35	0.2	0.0	0.03155567145275936
61267b828ead584bcf092e35	0.2	0.2	0.20763552363715163
612a857268868b65bb51acc9	0.6	-0.6	-0.5600042390350155
612a857268868b65bb51acc9	0.6	0.0	-0.007177540949162389
612a857268868b65bb51acc9	0.6	0.6	0.5730074615749712
612eb19f8a38f5cbf48d287a	0.8	-0.8	-0.7508105508020146
612eb19f8a38f5cbf48d287a	0.8	0.0	-0.0541824910787893
612eb19f8a38f5cbf48d287a	0.8	0.8	0.7312030233086266
613433e6d6d82dbdad53e847	0.2	-0.2	-0.19869646474049146
613433e6d6d82dbdad53e847	0.2	0.0	0.036291914737800114
613433e6d6d82dbdad53e847	0.2	0.2	0.20395221559045074
613a20d9d4ffdd4ffe6e0f93	0.8	-0.8	-0.7718589421044721
613a20d9d4ffdd4ffe6e0f93	0.8	0.0	-0.030462704524471723
613a20d9d4ffdd4ffe6e0f93	0.8	0.8	0.788717410106566
613a3fa3cd445d55f2e1a486	0.2	-0.2	-0.195344821569557
613a3fa3cd445d55f2e1a486	0.2	0.0	-0.006680250590804993
613a3fa3cd445d55f2e1a486	0.2	0.2	0.15310082314728496
613a6f333eacb2c4641d0540	0.2	-0.2	-0.1508813341471902
613a6f333eacb2c4641d0540	0.2	0.0	0.039455336170607515
613a6f333eacb2c4641d0540	0.2	0.2	0.17666703999498887
613a8ef513f5e9934f6f6fb3	0.2	-0.2	-0.1886017975935803
613a8ef513f5e9934f6f6fb3	0.2	0.0	-0.020416302398612574
613a8ef513f5e9934f6f6fb3	0.2	0.2	0.21595357230860449
613a95cd1483953657bb3819	0.2	-0.2	-0.07848740884532601
613a95cd1483953657bb3819	0.2	0.0	-0.06914840652863105
613a95cd1483953657bb3819	0.2	0.2	0.1558882914280739
613ab15693299c16c27d8c92	0.8	-0.8	-0.7706638998058587
613ab15693299c16c27d8c92	0.8	0.0	0.0029454312528512322
613ab15693299c16c27d8c92	0.8	0.8	0.783960430072778
613ac4fcfa4b7e01abd45dc7	0.4	-0.4	-0.4518897455365594
613ac4fcfa4b7e01abd45dc7	0.4	0.0	-0.058449627729133556
613ac4fcfa4b7e01abd45dc7	0.4	0.4	0.3433588708090681
613ae1220c9ef3215994bf80	0.6	-0.6	-0.5576709758192799
613ae1220c9ef3215994bf80	0.6	0.0	-0.00666739881372535
613ae1220c9ef3215994bf80	0.6	0.6	0.5673487314356347
613ae8eefa765970fb41b3a6	0.6	-0.6	-0.5662472312148221
613ae8eefa765970fb41b3a6	0.6	0.0	-0.0014213416856579432
613ae8eefa765970fb41b3a6	0.6	0.6	0.5519105526241134
613c1ac80e6fc9ac43eac753	0.6	-0.6	-0.5382708223865483
613c1ac80e6fc9ac43eac753	0.6	0.0	0.02148271234574621
613c1ac80e6fc9ac43eac753	0.6	0.6	0.6052570802834529
613da525a95f61825e2c6b68	0.8	-0.8	-0.7583051005693957
613da525a95f61825e2c6b68	0.8	0.0	0.013865883262656755
613da525a95f61825e2c6b68	0.8	0.8	0.7662580000684459
613f8d6600a918d57f57908b	0.6	-0.6	-0.5628550495611067
613f8d6600a918d57f57908b	0.6	0.0	-0.012774451066135969
613f8d6600a918d57f57908b	0.6	0.6	0.574238594807715
614054695c372ace29c2e386	0.6	-0.6	-0.5689317100646041
614054695c372ace29c2e386	0.6	0.0	-0.008589455256450995
614054695c372ace29c2e386	0.6	0.6	0.5507172120061402
614280ed34d0c9737fb0f796	0.6	-0.6	-0.5295794572481918
614280ed34d0c9737fb0f796	0.6	0.0	0.05276722134140712
614280ed34d0c9737fb0f796	0.6	0.6	0.5366456882898367
614aa3c261217ac8ee05b90c	0.6	-0.6	-0.5427555712019421
614aa3c261217ac8ee05b90c	0.6	0.0	0.05435810693726141
614aa3c261217ac8ee05b90c	0.6	0.6	0.5784922999013381
614fc66c9094c0a205c09a69	0.8	-0.8	-0.7927076645016137
614fc66c9094c0a205c09a69	0.8	0.0	0.05696719113474393
614fc66c9094c0a205c09a69	0.8	0.8	0.7685533070879694
61526e562a87079dc683ae46	0.2	-0.2	-0.17646764804927206
61526e562a87079dc683ae46	0.2	0.0	0.04845113828056197
61526e562a87079dc683ae46	0.2	0.2	0.12559992209787438
6154b3a7e4bc93e1ce93c6bc	0.2	-0.2	-0.2133711093471637
6154b3a7e4bc93e1ce93c6bc	0.2	0.0	-0.002383462192315838
6154b3a7e4bc93e1ce93c6bc	0.2	0.2	0.21531010535740933
615b4d67bd21e66571f5581b	0.6	-0.6	-0.5604104511484019
615b4d67bd21e66571f5581b	0.6	0.0	0.02356645277058126
615b4d67bd21e66571f5581b	0.6	0.6	0.5582121723595244
61636a4bf1a773cc305502e7	0.6	-0.6	-0.5544411557717921
61636a4bf1a773cc305502e7	0.6	0.0	0.004766089751335622
61636a4bf1a773cc305502e7	0.6	0.6	0.5873394402144301
616e401a1a88b28ca7581bb6	0.2	-0.2	-0.19349129483987573
616e401a1a88b28ca7581bb6	0.2	0.0	0.05160115462162671
616e401a1a88b28ca7581bb6	0.2	0.2	0.13919356427835958
616f469494656434f5b4ebc6	0.2	-0.2	-0.17487310956295107
616f469494656434f5b4ebc6	0.2	0.0	-0.013473181607179271
616f469494656434f5b4ebc6	0.2	0.2	0.19975324715941156
6172eebe85de20b0b268d5c5	0.4	-0.4	-0.367163592649289
6172eebe85de20b0b268d5c5	0.4	0.0	0.01747207242280759
6172eebe85de20b0b268d5c5	0.4	0.4	0.3486327660247703
6176846e673909995a32dce3	0.6	-0.6	-0.5191238798290868
6176846e673909995a32dce3	0.6	0.0	-0.03582094122373223
6176846e673909995a32dce3	0.6	0.6	0.45721005025280287
