# Supplementary material for: Normative evidence weighing and accumulation in correlated environments
Source: eLife. 2025 Jul 14;13:RP100258. doi: 10.7554/eLife.100258 (PMC12259025; doi:10.7554/eLife.100258)
Supplement: Figure 7—figure supplement 3—source code 1. [file elife-100258-fig7-figsupp3-code1.zip]

Archive with 1 entries (1 files):
- eLife-VOR-ADV-2024-100258/Fig7_sup3_rho_per_subject.m
