# Supplementary material for: Normative evidence weighing and accumulation in correlated environments
Source: eLife. 2025 Jul 14;13:RP100258. doi: 10.7554/eLife.100258 (PMC12259025; doi:10.7554/eLife.100258)
Supplement: Figure 8—source data 1. [file elife-100258-fig8-data1.csv]

rho_cond	half	subject	param	value
0.2	1	5bd781291fd7c80001bb1fad	B0	1.8684988977295198
0.2	1	5bd781291fd7c80001bb1fad	Rn	-0.05572970167031884
0.2	1	5bd781291fd7c80001bb1fad	Rp	0.12312899004046937
0.2	1	5bd781291fd7c80001bb1fad	driftSNR0	25.987985619926192
0.2	1	5bd781291fd7c80001bb1fad	nondectime	0.7591448497079802
0.2	1	5bd781291fd7c80001bb1fad	t	0.35558255151873014
0.2	1	5bd781291fd7c80001bb1fad	umixturecoef	0.001
0.2	1	5d645bf6912c630018e269e3	B0	1.6711827208949315
0.2	1	5d645bf6912c630018e269e3	Rn	-0.11440205082655563
0.2	1	5d645bf6912c630018e269e3	Rp	0.28561213985993245
0.2	1	5d645bf6912c630018e269e3	driftSNR0	15.680944441705007
0.2	1	5d645bf6912c630018e269e3	nondectime	0.4535772781573124
0.2	1	5d645bf6912c630018e269e3	t	0.08132325357012693
0.2	1	5d645bf6912c630018e269e3	umixturecoef	0.011481135830485628
0.2	1	5e705a1be6c65a62c56a3143	B0	2.14124797321457
0.2	1	5e705a1be6c65a62c56a3143	Rn	-0.23379124269276236
0.2	1	5e705a1be6c65a62c56a3143	Rp	0.21542654330098276
0.2	1	5e705a1be6c65a62c56a3143	driftSNR0	14.230633236874812
0.2	1	5e705a1be6c65a62c56a3143	nondectime	0.6647058083353644
0.2	1	5e705a1be6c65a62c56a3143	t	0.25834130888679147
0.2	1	5e705a1be6c65a62c56a3143	umixturecoef	0.00567355862620461
0.2	1	5ef37588bfe86a0ca12ba515	B0	1.4369178324765404
0.2	1	5ef37588bfe86a0ca12ba515	Rn	-0.2434119326835542
0.2	1	5ef37588bfe86a0ca12ba515	Rp	0.05270727653045527
0.2	1	5ef37588bfe86a0ca12ba515	driftSNR0	14.532813905216084
0.2	1	5ef37588bfe86a0ca12ba515	nondectime	0.49356965819241405
0.2	1	5ef37588bfe86a0ca12ba515	t	0.13119559715147444
0.2	1	5ef37588bfe86a0ca12ba515	umixturecoef	0.001
0.2	1	5f2dae50cee5310bdd43d160	B0	2.6087947146615957
0.2	1	5f2dae50cee5310bdd43d160	Rn	-0.28285998863911394
0.2	1	5f2dae50cee5310bdd43d160	Rp	0.0663171840014644
0.2	1	5f2dae50cee5310bdd43d160	driftSNR0	13.053186131714616
0.2	1	5f2dae50cee5310bdd43d160	nondectime	0.050655724468433805
0.2	1	5f2dae50cee5310bdd43d160	t	0.17649855127934602
0.2	1	5f2dae50cee5310bdd43d160	umixturecoef	0.05674254828697691
0.2	1	5f2de3a7b874e712ac7bc516	B0	2.3444234051691852
0.2	1	5f2de3a7b874e712ac7bc516	Rn	-0.1479848104534333
0.2	1	5f2de3a7b874e712ac7bc516	Rp	0.08085963672146505
0.2	1	5f2de3a7b874e712ac7bc516	driftSNR0	20.305379765356626
0.2	1	5f2de3a7b874e712ac7bc516	nondectime	0.294557683495118
0.2	1	5f2de3a7b874e712ac7bc516	t	0.1719145559840428
0.2	1	5f2de3a7b874e712ac7bc516	umixturecoef	0.01562453059101403
0.2	1	5f30ee4c383a0d56521f69c7	B0	1.8385903030933006
0.2	1	5f30ee4c383a0d56521f69c7	Rn	-0.15463608651953686
0.2	1	5f30ee4c383a0d56521f69c7	Rp	0.1660532293551148
0.2	1	5f30ee4c383a0d56521f69c7	driftSNR0	12.34897337022507
0.2	1	5f30ee4c383a0d56521f69c7	nondectime	0.41089134617393475
0.2	1	5f30ee4c383a0d56521f69c7	t	0.018095836091668968
0.2	1	5f30ee4c383a0d56521f69c7	umixturecoef	0.001
0.2	1	5f3ee36d0306de1a411882a5	B0	1.9884426941530478
0.2	1	5f3ee36d0306de1a411882a5	Rn	-0.25541853555553673
0.2	1	5f3ee36d0306de1a411882a5	Rp	0.10718928245622235
0.2	1	5f3ee36d0306de1a411882a5	driftSNR0	15.95176829242721
0.2	1	5f3ee36d0306de1a411882a5	nondectime	0.5949778154186348
0.2	1	5f3ee36d0306de1a411882a5	t	0.13806211842359686
0.2	1	5f3ee36d0306de1a411882a5	umixturecoef	0.014843688111365433
0.2	1	5f7226dd35ca1810df602df9	B0	2.5479501851628927
0.2	1	5f7226dd35ca1810df602df9	Rn	-0.2542756281436235
0.2	1	5f7226dd35ca1810df602df9	Rp	0.0485726493637997
0.2	1	5f7226dd35ca1810df602df9	driftSNR0	19.527844874597363
0.2	1	5f7226dd35ca1810df602df9	nondectime	0.4059475023678183
0.2	1	5f7226dd35ca1810df602df9	t	0.2284394206541158
0.2	1	5f7226dd35ca1810df602df9	umixturecoef	0.03467194576509293
0.2	1	5f74fa0614255d15319ee076	B0	2.520187627752212
0.2	1	5f74fa0614255d15319ee076	Rn	-0.18273102573542535
0.2	1	5f74fa0614255d15319ee076	Rp	0.0660840753347629
0.2	1	5f74fa0614255d15319ee076	driftSNR0	15.572293565568094
0.2	1	5f74fa0614255d15319ee076	nondectime	0.06775088831402365
0.2	1	5f74fa0614255d15319ee076	t	0.14247651378925497
0.2	1	5f74fa0614255d15319ee076	umixturecoef	0.027702254347977115
0.2	1	5f867f7190d5551ccb72d7bf	B0	1.9210085618703887
0.2	1	5f867f7190d5551ccb72d7bf	Rn	-0.25335425605481604
0.2	1	5f867f7190d5551ccb72d7bf	Rp	-0.009706859614293285
0.2	1	5f867f7190d5551ccb72d7bf	driftSNR0	15.545690968335855
0.2	1	5f867f7190d5551ccb72d7bf	nondectime	0.561874557201731
0.2	1	5f867f7190d5551ccb72d7bf	t	0.12104656959892157
0.2	1	5f867f7190d5551ccb72d7bf	umixturecoef	0.0012029135515746747
0.2	1	600b9a216e864a1f9316c1dd	B0	2.653730191287729
0.2	1	600b9a216e864a1f9316c1dd	Rn	-0.04552719261104759
0.2	1	600b9a216e864a1f9316c1dd	Rp	0.20114867072735068
0.2	1	600b9a216e864a1f9316c1dd	driftSNR0	20.12582665644999
0.2	1	600b9a216e864a1f9316c1dd	nondectime	0.2129501871620607
0.2	1	600b9a216e864a1f9316c1dd	t	0.27003651105388826
0.2	1	600b9a216e864a1f9316c1dd	umixturecoef	0.028740290798019506
0.2	1	60fe1c233dd0ee9020efca7e	B0	1.9875793190344668
0.2	1	60fe1c233dd0ee9020efca7e	Rn	-0.07567983218884422
0.2	1	60fe1c233dd0ee9020efca7e	Rp	0.11214699326845297
0.2	1	60fe1c233dd0ee9020efca7e	driftSNR0	20.723202558790305
0.2	1	60fe1c233dd0ee9020efca7e	nondectime	0.5799836441093917
0.2	1	60fe1c233dd0ee9020efca7e	t	0.16030094129483263
0.2	1	60fe1c233dd0ee9020efca7e	umixturecoef	0.006474336266145964
0.2	1	60fead47231209607137f36e	B0	2.5557847660011803
0.2	1	60fead47231209607137f36e	Rn	-0.1820232456915118
0.2	1	60fead47231209607137f36e	Rp	-0.006932989031576755
0.2	1	60fead47231209607137f36e	driftSNR0	16.35805618310818
0.2	1	60fead47231209607137f36e	nondectime	0.7495847889237262
0.2	1	60fead47231209607137f36e	t	0.12606174513545607
0.2	1	60fead47231209607137f36e	umixturecoef	0.029002547851956422
0.2	1	610b0e8c8cd09a0c933773e6	B0	1.1739600615004777
0.2	1	610b0e8c8cd09a0c933773e6	Rn	-0.10746192045125097
0.2	1	610b0e8c8cd09a0c933773e6	Rp	0.30579719254590704
0.2	1	610b0e8c8cd09a0c933773e6	driftSNR0	21.09836349178219
0.2	1	610b0e8c8cd09a0c933773e6	nondectime	0.2993859107599546
0.2	1	610b0e8c8cd09a0c933773e6	t	0.003915617842471154
0.2	1	610b0e8c8cd09a0c933773e6	umixturecoef	0.005427838198672913
0.2	1	61267b828ead584bcf092e35	B0	2.027639255212124
0.2	1	61267b828ead584bcf092e35	Rn	-0.17826196711709827
0.2	1	61267b828ead584bcf092e35	Rp	0.36171498318703293
0.2	1	61267b828ead584bcf092e35	driftSNR0	21.54637376692077
0.2	1	61267b828ead584bcf092e35	nondectime	0.4682111802702136
0.2	1	61267b828ead584bcf092e35	t	0.02058481903032666
0.2	1	61267b828ead584bcf092e35	umixturecoef	0.007414263598686514
0.2	1	613433e6d6d82dbdad53e847	B0	1.7813695793136517
0.2	1	613433e6d6d82dbdad53e847	Rn	0.011715451122785736
0.2	1	613433e6d6d82dbdad53e847	Rp	0.06064668890595171
0.2	1	613433e6d6d82dbdad53e847	driftSNR0	15.828443021844096
0.2	1	613433e6d6d82dbdad53e847	nondectime	0.47826609172548085
0.2	1	613433e6d6d82dbdad53e847	t	0.29884143560287146
0.2	1	613433e6d6d82dbdad53e847	umixturecoef	0.0067000324929226696
0.2	1	613a3fa3cd445d55f2e1a486	B0	1.7256303022996127
0.2	1	613a3fa3cd445d55f2e1a486	Rn	0.06925248729331981
0.2	1	613a3fa3cd445d55f2e1a486	Rp	0.25003492138410305
0.2	1	613a3fa3cd445d55f2e1a486	driftSNR0	16.161873310568986
0.2	1	613a3fa3cd445d55f2e1a486	nondectime	0.5469992797418712
0.2	1	613a3fa3cd445d55f2e1a486	t	0.055526500353118145
0.2	1	613a3fa3cd445d55f2e1a486	umixturecoef	0.001
0.2	1	613a6f333eacb2c4641d0540	B0	1.9645618673864624
0.2	1	613a6f333eacb2c4641d0540	Rn	-0.15262747857321396
0.2	1	613a6f333eacb2c4641d0540	Rp	0.11748951642327965
0.2	1	613a6f333eacb2c4641d0540	driftSNR0	15.806478702543709
0.2	1	613a6f333eacb2c4641d0540	nondectime	0.013575007342609968
0.2	1	613a6f333eacb2c4641d0540	t	0.010709011389952838
0.2	1	613a6f333eacb2c4641d0540	umixturecoef	0.018613597257111758
0.2	1	613a8ef513f5e9934f6f6fb3	B0	1.2547739334683163
0.2	1	613a8ef513f5e9934f6f6fb3	Rn	-0.11466654920925816
0.2	1	613a8ef513f5e9934f6f6fb3	Rp	0.1155658802779756
0.2	1	613a8ef513f5e9934f6f6fb3	driftSNR0	23.685428221774036
0.2	1	613a8ef513f5e9934f6f6fb3	nondectime	0.4142178639692129
0.2	1	613a8ef513f5e9934f6f6fb3	t	0.16710025125395084
0.2	1	613a8ef513f5e9934f6f6fb3	umixturecoef	0.001
0.2	1	613a95cd1483953657bb3819	B0	0.8277095935832334
0.2	1	613a95cd1483953657bb3819	Rn	-0.1858452072226715
0.2	1	613a95cd1483953657bb3819	Rp	0.23722430197588668
0.2	1	613a95cd1483953657bb3819	driftSNR0	18.633564568293743
0.2	1	613a95cd1483953657bb3819	nondectime	0.29509233856908823
0.2	1	613a95cd1483953657bb3819	t	0.2420758314248599
0.2	1	613a95cd1483953657bb3819	umixturecoef	0.0032758297983243004
0.2	1	61526e562a87079dc683ae46	B0	1.0512381332412162
0.2	1	61526e562a87079dc683ae46	Rn	-0.1556260430281704
0.2	1	61526e562a87079dc683ae46	Rp	0.22608860030944056
0.2	1	61526e562a87079dc683ae46	driftSNR0	16.551489740125177
0.2	1	61526e562a87079dc683ae46	nondectime	0.27292111279191933
0.2	1	61526e562a87079dc683ae46	t	0.009875642597790894
0.2	1	61526e562a87079dc683ae46	umixturecoef	0.001981301544520135
0.2	1	6154b3a7e4bc93e1ce93c6bc	B0	3.2152611561925246
0.2	1	6154b3a7e4bc93e1ce93c6bc	Rn	-0.21677981642039643
0.2	1	6154b3a7e4bc93e1ce93c6bc	Rp	-0.006882857079350154
0.2	1	6154b3a7e4bc93e1ce93c6bc	driftSNR0	20.331080836237337
0.2	1	6154b3a7e4bc93e1ce93c6bc	nondectime	0.1834984155318864
0.2	1	6154b3a7e4bc93e1ce93c6bc	t	0.5306855382147943
0.2	1	6154b3a7e4bc93e1ce93c6bc	umixturecoef	0.01055106684317716
0.2	1	616e401a1a88b28ca7581bb6	B0	1.3045411032120944
0.2	1	616e401a1a88b28ca7581bb6	Rn	-0.0903657638047611
0.2	1	616e401a1a88b28ca7581bb6	Rp	0.21006428655256712
0.2	1	616e401a1a88b28ca7581bb6	driftSNR0	17.26486413658521
0.2	1	616e401a1a88b28ca7581bb6	nondectime	0.21611229654264008
0.2	1	616e401a1a88b28ca7581bb6	t	0.047546108881663496
0.2	1	616e401a1a88b28ca7581bb6	umixturecoef	0.001
0.2	1	616f469494656434f5b4ebc6	B0	2.6734343222488794
0.2	1	616f469494656434f5b4ebc6	Rn	-0.22872452588311978
0.2	1	616f469494656434f5b4ebc6	Rp	0.041223703994621906
0.2	1	616f469494656434f5b4ebc6	driftSNR0	11.690894392220414
0.2	1	616f469494656434f5b4ebc6	nondectime	0.023855932609714303
0.2	1	616f469494656434f5b4ebc6	t	0.04875525251508183
0.2	1	616f469494656434f5b4ebc6	umixturecoef	0.001
0.2	2	5bd781291fd7c80001bb1fad	B0	2.3241265115756495
0.2	2	5bd781291fd7c80001bb1fad	Rn	-0.2634875986665016
0.2	2	5bd781291fd7c80001bb1fad	Rp	0.11339836869082676
0.2	2	5bd781291fd7c80001bb1fad	driftSNR0	24.50051100271284
0.2	2	5bd781291fd7c80001bb1fad	nondectime	0.6247012479604092
0.2	2	5bd781291fd7c80001bb1fad	t	0.5785218721216728
0.2	2	5bd781291fd7c80001bb1fad	umixturecoef	0.018002082846033385
0.2	2	5d645bf6912c630018e269e3	B0	1.480038866095135
0.2	2	5d645bf6912c630018e269e3	Rn	-0.09979147720586186
0.2	2	5d645bf6912c630018e269e3	Rp	0.2755784034172942
0.2	2	5d645bf6912c630018e269e3	driftSNR0	12.5981848219424
0.2	2	5d645bf6912c630018e269e3	nondectime	0.5206254450188379
0.2	2	5d645bf6912c630018e269e3	t	0.14047888043437415
0.2	2	5d645bf6912c630018e269e3	umixturecoef	0.025854077965315553
0.2	2	5e705a1be6c65a62c56a3143	B0	1.7517744368213846
0.2	2	5e705a1be6c65a62c56a3143	Rn	-0.12780488811517454
0.2	2	5e705a1be6c65a62c56a3143	Rp	0.2687326982792989
0.2	2	5e705a1be6c65a62c56a3143	driftSNR0	15.767106674873101
0.2	2	5e705a1be6c65a62c56a3143	nondectime	0.1124550139437055
0.2	2	5e705a1be6c65a62c56a3143	t	0.35328652259571314
0.2	2	5e705a1be6c65a62c56a3143	umixturecoef	0.05069815792959195
0.2	2	5ef37588bfe86a0ca12ba515	B0	1.3013752816450734
0.2	2	5ef37588bfe86a0ca12ba515	Rn	-0.03404486316403761
0.2	2	5ef37588bfe86a0ca12ba515	Rp	-0.003075684221581049
0.2	2	5ef37588bfe86a0ca12ba515	driftSNR0	18.262185446779057
0.2	2	5ef37588bfe86a0ca12ba515	nondectime	0.39978863155496347
0.2	2	5ef37588bfe86a0ca12ba515	t	0.12061489848555645
0.2	2	5ef37588bfe86a0ca12ba515	umixturecoef	0.003939333225119187
0.2	2	5f2dae50cee5310bdd43d160	B0	1.440664782663132
0.2	2	5f2dae50cee5310bdd43d160	Rn	-0.14667178901466305
0.2	2	5f2dae50cee5310bdd43d160	Rp	0.27339674327065916
0.2	2	5f2dae50cee5310bdd43d160	driftSNR0	16.42912815625958
0.2	2	5f2dae50cee5310bdd43d160	nondectime	0.2013871720722804
0.2	2	5f2dae50cee5310bdd43d160	t	0.005975727047224932
0.2	2	5f2dae50cee5310bdd43d160	umixturecoef	0.01509220629978783
0.2	2	5f2de3a7b874e712ac7bc516	B0	2.603433626137643
0.2	2	5f2de3a7b874e712ac7bc516	Rn	-0.22043493230392053
0.2	2	5f2de3a7b874e712ac7bc516	Rp	-0.18919608783062694
0.2	2	5f2de3a7b874e712ac7bc516	driftSNR0	18.281723101164797
0.2	2	5f2de3a7b874e712ac7bc516	nondectime	0.26759005570352246
0.2	2	5f2de3a7b874e712ac7bc516	t	0.2222426872301734
0.2	2	5f2de3a7b874e712ac7bc516	umixturecoef	0.026822375056158088
0.2	2	5f30ee4c383a0d56521f69c7	B0	1.080807354608554
0.2	2	5f30ee4c383a0d56521f69c7	Rn	-0.10506058899503677
0.2	2	5f30ee4c383a0d56521f69c7	Rp	0.2573898427905807
0.2	2	5f30ee4c383a0d56521f69c7	driftSNR0	14.887642885023011
0.2	2	5f30ee4c383a0d56521f69c7	nondectime	0.3691816839352302
0.2	2	5f30ee4c383a0d56521f69c7	t	0.013172367146810693
0.2	2	5f30ee4c383a0d56521f69c7	umixturecoef	0.05199108196000009
0.2	2	5f3ee36d0306de1a411882a5	B0	1.3645000657453512
0.2	2	5f3ee36d0306de1a411882a5	Rn	-0.12133199277652663
0.2	2	5f3ee36d0306de1a411882a5	Rp	0.07939556529152984
0.2	2	5f3ee36d0306de1a411882a5	driftSNR0	19.252470360216897
0.2	2	5f3ee36d0306de1a411882a5	nondectime	0.668965166166374
0.2	2	5f3ee36d0306de1a411882a5	t	0.0430782518595771
0.2	2	5f3ee36d0306de1a411882a5	umixturecoef	0.03926753828203045
0.2	2	5f7226dd35ca1810df602df9	B0	1.569728955156313
0.2	2	5f7226dd35ca1810df602df9	Rn	-0.14266218157882682
0.2	2	5f7226dd35ca1810df602df9	Rp	0.2126803151390277
0.2	2	5f7226dd35ca1810df602df9	driftSNR0	19.802033819860927
0.2	2	5f7226dd35ca1810df602df9	nondectime	0.5032704926213261
0.2	2	5f7226dd35ca1810df602df9	t	0.08550731669619346
0.2	2	5f7226dd35ca1810df602df9	umixturecoef	0.017181449827262954
0.2	2	5f74fa0614255d15319ee076	B0	1.6945845300129658
0.2	2	5f74fa0614255d15319ee076	Rn	-0.10238005600524695
0.2	2	5f74fa0614255d15319ee076	Rp	0.14986803007063118
0.2	2	5f74fa0614255d15319ee076	driftSNR0	18.620484840465842
0.2	2	5f74fa0614255d15319ee076	nondectime	0.12156791763718511
0.2	2	5f74fa0614255d15319ee076	t	0.0
0.2	2	5f74fa0614255d15319ee076	umixturecoef	0.001
0.2	2	5f867f7190d5551ccb72d7bf	B0	1.4688340179335917
0.2	2	5f867f7190d5551ccb72d7bf	Rn	-0.22505888377179714
0.2	2	5f867f7190d5551ccb72d7bf	Rp	-0.1081608342401738
0.2	2	5f867f7190d5551ccb72d7bf	driftSNR0	14.843784010223434
0.2	2	5f867f7190d5551ccb72d7bf	nondectime	0.491198952110379
0.2	2	5f867f7190d5551ccb72d7bf	t	0.05799455666363951
0.2	2	5f867f7190d5551ccb72d7bf	umixturecoef	0.002926040455317802
0.2	2	600b9a216e864a1f9316c1dd	B0	1.7990972749786887
0.2	2	600b9a216e864a1f9316c1dd	Rn	-0.09938736771063239
0.2	2	600b9a216e864a1f9316c1dd	Rp	0.1680695409171863
0.2	2	600b9a216e864a1f9316c1dd	driftSNR0	21.925357687207295
0.2	2	600b9a216e864a1f9316c1dd	nondectime	0.39511341067763417
0.2	2	600b9a216e864a1f9316c1dd	t	0.22267446628691032
0.2	2	600b9a216e864a1f9316c1dd	umixturecoef	0.0039966853755581825
0.2	2	60fe1c233dd0ee9020efca7e	B0	2.7584622563323387
0.2	2	60fe1c233dd0ee9020efca7e	Rn	-0.17126391545490235
0.2	2	60fe1c233dd0ee9020efca7e	Rp	0.029506053450006064
0.2	2	60fe1c233dd0ee9020efca7e	driftSNR0	18.95061165265508
0.2	2	60fe1c233dd0ee9020efca7e	nondectime	0.216500967895489
0.2	2	60fe1c233dd0ee9020efca7e	t	0.2826744388358009
0.2	2	60fe1c233dd0ee9020efca7e	umixturecoef	0.013063894409403849
0.2	2	60fead47231209607137f36e	B0	1.8841237798347477
0.2	2	60fead47231209607137f36e	Rn	-0.16056746182636117
0.2	2	60fead47231209607137f36e	Rp	0.06123995293397536
0.2	2	60fead47231209607137f36e	driftSNR0	15.449427574445593
0.2	2	60fead47231209607137f36e	nondectime	0.5355304130629632
0.2	2	60fead47231209607137f36e	t	0.09974235977365975
0.2	2	60fead47231209607137f36e	umixturecoef	0.001
0.2	2	610b0e8c8cd09a0c933773e6	B0	1.1800022864240018
0.2	2	610b0e8c8cd09a0c933773e6	Rn	-0.26134051567873906
0.2	2	610b0e8c8cd09a0c933773e6	Rp	0.05970657929070886
0.2	2	610b0e8c8cd09a0c933773e6	driftSNR0	18.15644771653099
0.2	2	610b0e8c8cd09a0c933773e6	nondectime	0.23295568501948827
0.2	2	610b0e8c8cd09a0c933773e6	t	0.01752588329167093
0.2	2	610b0e8c8cd09a0c933773e6	umixturecoef	0.00485075430775711
0.2	2	61267b828ead584bcf092e35	B0	2.4356006831182966
0.2	2	61267b828ead584bcf092e35	Rn	-0.02377612054493483
0.2	2	61267b828ead584bcf092e35	Rp	0.1506555734300971
0.2	2	61267b828ead584bcf092e35	driftSNR0	23.90045880554982
0.2	2	61267b828ead584bcf092e35	nondectime	0.3607546416040124
0.2	2	61267b828ead584bcf092e35	t	0.07443174608550733
0.2	2	61267b828ead584bcf092e35	umixturecoef	0.001
0.2	2	613433e6d6d82dbdad53e847	B0	1.3559720911345996
0.2	2	613433e6d6d82dbdad53e847	Rn	-0.014488958931031309
0.2	2	613433e6d6d82dbdad53e847	Rp	0.10552621365560828
0.2	2	613433e6d6d82dbdad53e847	driftSNR0	18.14420196026139
0.2	2	613433e6d6d82dbdad53e847	nondectime	0.37983533162587446
0.2	2	613433e6d6d82dbdad53e847	t	0.24884782366273542
0.2	2	613433e6d6d82dbdad53e847	umixturecoef	0.001
0.2	2	613a3fa3cd445d55f2e1a486	B0	1.9524116119051378
0.2	2	613a3fa3cd445d55f2e1a486	Rn	-0.11372026903806326
0.2	2	613a3fa3cd445d55f2e1a486	Rp	0.021007810117093285
0.2	2	613a3fa3cd445d55f2e1a486	driftSNR0	18.151181185122716
0.2	2	613a3fa3cd445d55f2e1a486	nondectime	0.4220177233001299
0.2	2	613a3fa3cd445d55f2e1a486	t	0.11931094056750578
0.2	2	613a3fa3cd445d55f2e1a486	umixturecoef	0.001
0.2	2	613a6f333eacb2c4641d0540	B0	1.3854852184677766
0.2	2	613a6f333eacb2c4641d0540	Rn	-0.20460612274450735
0.2	2	613a6f333eacb2c4641d0540	Rp	0.06890841699072295
0.2	2	613a6f333eacb2c4641d0540	driftSNR0	17.633198522079855
0.2	2	613a6f333eacb2c4641d0540	nondectime	0.332170712950024
0.2	2	613a6f333eacb2c4641d0540	t	0.015269495641501152
0.2	2	613a6f333eacb2c4641d0540	umixturecoef	0.012674377490913241
0.2	2	613a8ef513f5e9934f6f6fb3	B0	1.1525141479365233
0.2	2	613a8ef513f5e9934f6f6fb3	Rn	-0.18422411956451853
0.2	2	613a8ef513f5e9934f6f6fb3	Rp	0.12315182423208092
0.2	2	613a8ef513f5e9934f6f6fb3	driftSNR0	22.825996917783705
0.2	2	613a8ef513f5e9934f6f6fb3	nondectime	0.4085447081661928
0.2	2	613a8ef513f5e9934f6f6fb3	t	0.22470717666313703
0.2	2	613a8ef513f5e9934f6f6fb3	umixturecoef	0.001
0.2	2	613a95cd1483953657bb3819	B0	0.6822967074058742
0.2	2	613a95cd1483953657bb3819	Rn	-0.06867680987602587
0.2	2	613a95cd1483953657bb3819	Rp	0.2630800170910665
0.2	2	613a95cd1483953657bb3819	driftSNR0	25.79410938085587
0.2	2	613a95cd1483953657bb3819	nondectime	0.2719396049369234
0.2	2	613a95cd1483953657bb3819	t	0.1315987692769737
0.2	2	613a95cd1483953657bb3819	umixturecoef	0.001
0.2	2	61526e562a87079dc683ae46	B0	0.8658484999981186
0.2	2	61526e562a87079dc683ae46	Rn	-0.2199214210687622
0.2	2	61526e562a87079dc683ae46	Rp	0.09070196699021234
0.2	2	61526e562a87079dc683ae46	driftSNR0	12.498465323410645
0.2	2	61526e562a87079dc683ae46	nondectime	0.23740336598354927
0.2	2	61526e562a87079dc683ae46	t	0.056476855819156076
0.2	2	61526e562a87079dc683ae46	umixturecoef	0.012155120605381157
0.2	2	6154b3a7e4bc93e1ce93c6bc	B0	3.2305300771182965
0.2	2	6154b3a7e4bc93e1ce93c6bc	Rn	-0.11084952889429489
0.2	2	6154b3a7e4bc93e1ce93c6bc	Rp	0.21767679444865384
0.2	2	6154b3a7e4bc93e1ce93c6bc	driftSNR0	18.5016465595758
0.2	2	6154b3a7e4bc93e1ce93c6bc	nondectime	0.1167110170722363
0.2	2	6154b3a7e4bc93e1ce93c6bc	t	0.6896552535081115
0.2	2	6154b3a7e4bc93e1ce93c6bc	umixturecoef	0.03639234082161574
0.2	2	616e401a1a88b28ca7581bb6	B0	1.1591220028061997
0.2	2	616e401a1a88b28ca7581bb6	Rn	-0.13138983088732578
0.2	2	616e401a1a88b28ca7581bb6	Rp	0.0927095461628398
0.2	2	616e401a1a88b28ca7581bb6	driftSNR0	25.851532624621882
0.2	2	616e401a1a88b28ca7581bb6	nondectime	0.31942527763981876
0.2	2	616e401a1a88b28ca7581bb6	t	0.20010777751876319
0.2	2	616e401a1a88b28ca7581bb6	umixturecoef	0.0015261776079690814
0.2	2	616f469494656434f5b4ebc6	B0	2.324045342122489
0.2	2	616f469494656434f5b4ebc6	Rn	-0.2169522839002638
0.2	2	616f469494656434f5b4ebc6	Rp	0.046192813809649784
0.2	2	616f469494656434f5b4ebc6	driftSNR0	12.338097581347487
0.2	2	616f469494656434f5b4ebc6	nondectime	0.09592270711235118
0.2	2	616f469494656434f5b4ebc6	t	0.006646910484438158
0.2	2	616f469494656434f5b4ebc6	umixturecoef	0.03103999987399469
0.4	1	575f387c91f8b40006c332e1	B0	2.6100395706749344
0.4	1	575f387c91f8b40006c332e1	Rn	-0.3172649832859227
0.4	1	575f387c91f8b40006c332e1	Rp	0.19519767849349004
0.4	1	575f387c91f8b40006c332e1	driftSNR0	16.47454077126654
0.4	1	575f387c91f8b40006c332e1	nondectime	0.6528635363155155
0.4	1	575f387c91f8b40006c332e1	t	0.3816979708588225
0.4	1	575f387c91f8b40006c332e1	umixturecoef	0.001
0.4	1	5b5ca33f295c4b0001c294d0	B0	2.7649853868019654
0.4	1	5b5ca33f295c4b0001c294d0	Rn	-0.2879345558041184
0.4	1	5b5ca33f295c4b0001c294d0	Rp	0.2908362791733127
0.4	1	5b5ca33f295c4b0001c294d0	driftSNR0	21.76989575976458
0.4	1	5b5ca33f295c4b0001c294d0	nondectime	0.5587874637460032
0.4	1	5b5ca33f295c4b0001c294d0	t	0.17290926457567096
0.4	1	5b5ca33f295c4b0001c294d0	umixturecoef	0.010669923680906234
0.4	1	5be7e1a00e366e000175e343	B0	3.422921437103962
0.4	1	5be7e1a00e366e000175e343	Rn	-0.2913313297542534
0.4	1	5be7e1a00e366e000175e343	Rp	0.17695206911684974
0.4	1	5be7e1a00e366e000175e343	driftSNR0	20.04414117313205
0.4	1	5be7e1a00e366e000175e343	nondectime	0.10995350444717955
0.4	1	5be7e1a00e366e000175e343	t	0.15819723699102797
0.4	1	5be7e1a00e366e000175e343	umixturecoef	0.023147922349565205
0.4	1	5bede0e392f1770001d59f37	B0	3.075952084098879
0.4	1	5bede0e392f1770001d59f37	Rn	-0.40153311191920504
0.4	1	5bede0e392f1770001d59f37	Rp	0.22742589222065665
0.4	1	5bede0e392f1770001d59f37	driftSNR0	14.356735888743422
0.4	1	5bede0e392f1770001d59f37	nondectime	0.2878026113624832
0.4	1	5bede0e392f1770001d59f37	t	0.2390097689607995
0.4	1	5bede0e392f1770001d59f37	umixturecoef	0.005701494108814757
0.4	1	5bf9881e1eafa5000110c99a	B0	1.5667993937700178
0.4	1	5bf9881e1eafa5000110c99a	Rn	-0.27884158601072623
0.4	1	5bf9881e1eafa5000110c99a	Rp	0.2323550848497531
0.4	1	5bf9881e1eafa5000110c99a	driftSNR0	16.91964155278263
0.4	1	5bf9881e1eafa5000110c99a	nondectime	0.4113498077932358
0.4	1	5bf9881e1eafa5000110c99a	t	0.34562467803260605
0.4	1	5bf9881e1eafa5000110c99a	umixturecoef	0.00965649342423846
0.4	1	5bfd45086fe16d0001673920	B0	5.2007845762848515
0.4	1	5bfd45086fe16d0001673920	Rn	-0.3862591932073352
0.4	1	5bfd45086fe16d0001673920	Rp	0.13748987580014982
0.4	1	5bfd45086fe16d0001673920	driftSNR0	16.931462914793936
0.4	1	5bfd45086fe16d0001673920	nondectime	0.7412158518794624
0.4	1	5bfd45086fe16d0001673920	t	0.5603304046644535
0.4	1	5bfd45086fe16d0001673920	umixturecoef	0.01421428477840421
0.4	1	5d585e287d795e001788bf4c	B0	2.2620847126169275
0.4	1	5d585e287d795e001788bf4c	Rn	-0.2990431968104464
0.4	1	5d585e287d795e001788bf4c	Rp	0.08503289051322642
0.4	1	5d585e287d795e001788bf4c	driftSNR0	15.242615424686747
0.4	1	5d585e287d795e001788bf4c	nondectime	0.46880114260871664
0.4	1	5d585e287d795e001788bf4c	t	0.05506073368060393
0.4	1	5d585e287d795e001788bf4c	umixturecoef	0.0015479799151214692
0.4	1	5d67b6d92b7448000173d95a	B0	1.4239929139107455
0.4	1	5d67b6d92b7448000173d95a	Rn	-0.17971636548662417
0.4	1	5d67b6d92b7448000173d95a	Rp	0.458594693039391
0.4	1	5d67b6d92b7448000173d95a	driftSNR0	19.57643020823687
0.4	1	5d67b6d92b7448000173d95a	nondectime	0.27092878370585094
0.4	1	5d67b6d92b7448000173d95a	t	0.04650291173348135
0.4	1	5d67b6d92b7448000173d95a	umixturecoef	0.001
0.4	1	5e1842435b1c591274aef230	B0	0.8315569293744054
0.4	1	5e1842435b1c591274aef230	Rn	-0.24778931687536668
0.4	1	5e1842435b1c591274aef230	Rp	0.33822639373226515
0.4	1	5e1842435b1c591274aef230	driftSNR0	25.259093437508287
0.4	1	5e1842435b1c591274aef230	nondectime	0.26338068259836245
0.4	1	5e1842435b1c591274aef230	t	0.00027953262918201105
0.4	1	5e1842435b1c591274aef230	umixturecoef	0.02577806099124752
0.4	1	5e2f53d9e0c1bf509bc6d305	B0	2.4243507570021037
0.4	1	5e2f53d9e0c1bf509bc6d305	Rn	-0.3669368165445333
0.4	1	5e2f53d9e0c1bf509bc6d305	Rp	0.1470457928619302
0.4	1	5e2f53d9e0c1bf509bc6d305	driftSNR0	18.02196321256236
0.4	1	5e2f53d9e0c1bf509bc6d305	nondectime	1.3770656556701686
0.4	1	5e2f53d9e0c1bf509bc6d305	t	0.24476993865737162
0.4	1	5e2f53d9e0c1bf509bc6d305	umixturecoef	0.0055436468606503975
0.4	1	5e902a581baf783237598a3c	B0	2.9546645007714774
0.4	1	5e902a581baf783237598a3c	Rn	-0.4476160917343377
0.4	1	5e902a581baf783237598a3c	Rp	0.23794378799301769
0.4	1	5e902a581baf783237598a3c	driftSNR0	11.760619106686278
0.4	1	5e902a581baf783237598a3c	nondectime	0.014833687151356356
0.4	1	5e902a581baf783237598a3c	t	0.22181938587650013
0.4	1	5e902a581baf783237598a3c	umixturecoef	0.001
0.4	1	5eeb2e5447d3cb013eb29033	B0	2.456961682531532
0.4	1	5eeb2e5447d3cb013eb29033	Rn	-0.2834555459483648
0.4	1	5eeb2e5447d3cb013eb29033	Rp	0.5151520373254604
0.4	1	5eeb2e5447d3cb013eb29033	driftSNR0	23.593527499622148
0.4	1	5eeb2e5447d3cb013eb29033	nondectime	0.6887868804261459
0.4	1	5eeb2e5447d3cb013eb29033	t	0.24937426091582576
0.4	1	5eeb2e5447d3cb013eb29033	umixturecoef	0.001
0.4	1	5f0c002c47848351fd023d3d	B0	3.4149745051530136
0.4	1	5f0c002c47848351fd023d3d	Rn	-0.31832292065004336
0.4	1	5f0c002c47848351fd023d3d	Rp	0.5127453688461602
0.4	1	5f0c002c47848351fd023d3d	driftSNR0	12.345111112918627
0.4	1	5f0c002c47848351fd023d3d	nondectime	0.24966550228683637
0.4	1	5f0c002c47848351fd023d3d	t	0.11519668704949713
0.4	1	5f0c002c47848351fd023d3d	umixturecoef	0.005568810609669003
0.4	1	5fc6a65816726c35aa46666d	B0	1.7571236510930859
0.4	1	5fc6a65816726c35aa46666d	Rn	-0.43175076503906706
0.4	1	5fc6a65816726c35aa46666d	Rp	0.25611450733078167
0.4	1	5fc6a65816726c35aa46666d	driftSNR0	17.56182795199301
0.4	1	5fc6a65816726c35aa46666d	nondectime	1.017008417531287
0.4	1	5fc6a65816726c35aa46666d	t	0.22853045663318142
0.4	1	5fc6a65816726c35aa46666d	umixturecoef	0.006385648983935482
0.4	1	5fe02160c274b392183266aa	B0	1.1595824063563431
0.4	1	5fe02160c274b392183266aa	Rn	-0.1846586371182034
0.4	1	5fe02160c274b392183266aa	Rp	0.4423380889361966
0.4	1	5fe02160c274b392183266aa	driftSNR0	24.940235344903677
0.4	1	5fe02160c274b392183266aa	nondectime	0.3498928969943871
0.4	1	5fe02160c274b392183266aa	t	0.05101242279674878
0.4	1	5fe02160c274b392183266aa	umixturecoef	0.0221941470118886
0.4	1	6028191ed22ee868e11c5095	B0	1.7651749094080502
0.4	1	6028191ed22ee868e11c5095	Rn	-0.2640146083895996
0.4	1	6028191ed22ee868e11c5095	Rp	0.41421643240580974
0.4	1	6028191ed22ee868e11c5095	driftSNR0	20.64441957325697
0.4	1	6028191ed22ee868e11c5095	nondectime	0.5497391636863324
0.4	1	6028191ed22ee868e11c5095	t	0.07023642513447256
0.4	1	6028191ed22ee868e11c5095	umixturecoef	0.006846453094696564
0.4	1	604b169fe4b7991ec08da3a6	B0	1.9793502069049742
0.4	1	604b169fe4b7991ec08da3a6	Rn	-0.29677402285796795
0.4	1	604b169fe4b7991ec08da3a6	Rp	0.5534413589777325
0.4	1	604b169fe4b7991ec08da3a6	driftSNR0	16.172034077387227
0.4	1	604b169fe4b7991ec08da3a6	nondectime	0.6458839790286703
0.4	1	604b169fe4b7991ec08da3a6	t	0.1342246551693244
0.4	1	604b169fe4b7991ec08da3a6	umixturecoef	0.011299470767780994
0.4	1	609c15fd6888b88a23312c42	B0	0.6701074723739315
0.4	1	609c15fd6888b88a23312c42	Rn	-0.3638485351611701
0.4	1	609c15fd6888b88a23312c42	Rp	0.4763348380464244
0.4	1	609c15fd6888b88a23312c42	driftSNR0	37.525991399746374
0.4	1	609c15fd6888b88a23312c42	nondectime	0.3103240851454494
0.4	1	609c15fd6888b88a23312c42	t	0.0
0.4	1	609c15fd6888b88a23312c42	umixturecoef	0.015700046025034567
0.4	1	60d1008fc26892a1f0ed7ed5	B0	1.7224832698769508
0.4	1	60d1008fc26892a1f0ed7ed5	Rn	-0.33381560768455376
0.4	1	60d1008fc26892a1f0ed7ed5	Rp	0.3538480626291834
0.4	1	60d1008fc26892a1f0ed7ed5	driftSNR0	16.85864410670215
0.4	1	60d1008fc26892a1f0ed7ed5	nondectime	0.3265584966413604
0.4	1	60d1008fc26892a1f0ed7ed5	t	0.16854686487347417
0.4	1	60d1008fc26892a1f0ed7ed5	umixturecoef	0.001
0.4	1	60e03928f1d8f9c527cf9fc8	B0	1.7444934144394688
0.4	1	60e03928f1d8f9c527cf9fc8	Rn	-0.20600610543307232
0.4	1	60e03928f1d8f9c527cf9fc8	Rp	0.26766814490807517
0.4	1	60e03928f1d8f9c527cf9fc8	driftSNR0	19.570019140032166
0.4	1	60e03928f1d8f9c527cf9fc8	nondectime	0.39885466720300666
0.4	1	60e03928f1d8f9c527cf9fc8	t	0.0886647508992734
0.4	1	60e03928f1d8f9c527cf9fc8	umixturecoef	0.01026215274549108
0.4	1	60f746b5a1d6bb66dce1de1a	B0	2.5979075218202623
0.4	1	60f746b5a1d6bb66dce1de1a	Rn	-0.3325707995320283
0.4	1	60f746b5a1d6bb66dce1de1a	Rp	0.3132031556419671
0.4	1	60f746b5a1d6bb66dce1de1a	driftSNR0	20.325138885970663
0.4	1	60f746b5a1d6bb66dce1de1a	nondectime	0.35572664969227263
0.4	1	60f746b5a1d6bb66dce1de1a	t	0.18579312827258596
0.4	1	60f746b5a1d6bb66dce1de1a	umixturecoef	0.021575596594944575
0.4	1	61118c6d3c980e8b5b50e2fa	B0	1.7001780786368235
0.4	1	61118c6d3c980e8b5b50e2fa	Rn	-0.20666553874706636
0.4	1	61118c6d3c980e8b5b50e2fa	Rp	0.47654286271673907
0.4	1	61118c6d3c980e8b5b50e2fa	driftSNR0	18.952894102702803
0.4	1	61118c6d3c980e8b5b50e2fa	nondectime	0.22165909037591702
0.4	1	61118c6d3c980e8b5b50e2fa	t	0.05256251145896947
0.4	1	61118c6d3c980e8b5b50e2fa	umixturecoef	0.001
0.4	1	611e981ff1974fc524751d25	B0	2.122493373270684
0.4	1	611e981ff1974fc524751d25	Rn	-0.27587829383058643
0.4	1	611e981ff1974fc524751d25	Rp	0.40820840968659267
0.4	1	611e981ff1974fc524751d25	driftSNR0	14.27097090719274
0.4	1	611e981ff1974fc524751d25	nondectime	0.09292195497495914
0.4	1	611e981ff1974fc524751d25	t	0.14122546438690264
0.4	1	611e981ff1974fc524751d25	umixturecoef	0.0024153883950894794
0.4	1	613ac4fcfa4b7e01abd45dc7	B0	1.5718170276833154
0.4	1	613ac4fcfa4b7e01abd45dc7	Rn	-0.2266196984195393
0.4	1	613ac4fcfa4b7e01abd45dc7	Rp	0.3351851893243594
0.4	1	613ac4fcfa4b7e01abd45dc7	driftSNR0	19.597059342964513
0.4	1	613ac4fcfa4b7e01abd45dc7	nondectime	0.4497120394810268
0.4	1	613ac4fcfa4b7e01abd45dc7	t	0.03626522089003507
0.4	1	613ac4fcfa4b7e01abd45dc7	umixturecoef	0.001
0.4	1	6172eebe85de20b0b268d5c5	B0	1.6942701609278217
0.4	1	6172eebe85de20b0b268d5c5	Rn	-0.2961854432392906
0.4	1	6172eebe85de20b0b268d5c5	Rp	0.3870528010713367
0.4	1	6172eebe85de20b0b268d5c5	driftSNR0	20.46271521618195
0.4	1	6172eebe85de20b0b268d5c5	nondectime	0.3897122804858013
0.4	1	6172eebe85de20b0b268d5c5	t	0.082357542879823
0.4	1	6172eebe85de20b0b268d5c5	umixturecoef	0.001
0.4	2	575f387c91f8b40006c332e1	B0	2.1604806412328337
0.4	2	575f387c91f8b40006c332e1	Rn	-0.21519659603901806
0.4	2	575f387c91f8b40006c332e1	Rp	0.3038854869223915
0.4	2	575f387c91f8b40006c332e1	driftSNR0	20.089289864073862
0.4	2	575f387c91f8b40006c332e1	nondectime	0.4452472716823068
0.4	2	575f387c91f8b40006c332e1	t	0.36924126728901596
0.4	2	575f387c91f8b40006c332e1	umixturecoef	0.001
0.4	2	5b5ca33f295c4b0001c294d0	B0	2.7836859673980268
0.4	2	5b5ca33f295c4b0001c294d0	Rn	-0.21945457685844383
0.4	2	5b5ca33f295c4b0001c294d0	Rp	0.2562307237172116
0.4	2	5b5ca33f295c4b0001c294d0	driftSNR0	24.68559274987211
0.4	2	5b5ca33f295c4b0001c294d0	nondectime	0.3208145752302862
0.4	2	5b5ca33f295c4b0001c294d0	t	0.18271526025250195
0.4	2	5b5ca33f295c4b0001c294d0	umixturecoef	0.001
0.4	2	5be7e1a00e366e000175e343	B0	3.1497360057529082
0.4	2	5be7e1a00e366e000175e343	Rn	-0.21399808423369868
0.4	2	5be7e1a00e366e000175e343	Rp	0.24477997320050351
0.4	2	5be7e1a00e366e000175e343	driftSNR0	18.86439812438218
0.4	2	5be7e1a00e366e000175e343	nondectime	0.26608465590686814
0.4	2	5be7e1a00e366e000175e343	t	0.14764852683524057
0.4	2	5be7e1a00e366e000175e343	umixturecoef	0.009561869314593206
0.4	2	5bede0e392f1770001d59f37	B0	2.3071073961614164
0.4	2	5bede0e392f1770001d59f37	Rn	-0.18128417771894847
0.4	2	5bede0e392f1770001d59f37	Rp	0.3660034062153183
0.4	2	5bede0e392f1770001d59f37	driftSNR0	20.54265511835337
0.4	2	5bede0e392f1770001d59f37	nondectime	0.32988865679665236
0.4	2	5bede0e392f1770001d59f37	t	0.2505510218449816
0.4	2	5bede0e392f1770001d59f37	umixturecoef	0.004102735717478239
0.4	2	5bf9881e1eafa5000110c99a	B0	1.2267567076161907
0.4	2	5bf9881e1eafa5000110c99a	Rn	-0.2073662656585529
0.4	2	5bf9881e1eafa5000110c99a	Rp	0.30807277253735976
0.4	2	5bf9881e1eafa5000110c99a	driftSNR0	19.00136048461814
0.4	2	5bf9881e1eafa5000110c99a	nondectime	0.4102122762743605
0.4	2	5bf9881e1eafa5000110c99a	t	0.15082090841936246
0.4	2	5bf9881e1eafa5000110c99a	umixturecoef	0.003529614751541578
0.4	2	5bfd45086fe16d0001673920	B0	3.4008368288195325
0.4	2	5bfd45086fe16d0001673920	Rn	-0.3506448214850149
0.4	2	5bfd45086fe16d0001673920	Rp	0.22023620698459132
0.4	2	5bfd45086fe16d0001673920	driftSNR0	21.211312269527756
0.4	2	5bfd45086fe16d0001673920	nondectime	1.1287590624285366
0.4	2	5bfd45086fe16d0001673920	t	0.47046235577147105
0.4	2	5bfd45086fe16d0001673920	umixturecoef	0.015360967547094635
0.4	2	5d585e287d795e001788bf4c	B0	2.2637591240470467
0.4	2	5d585e287d795e001788bf4c	Rn	-0.16893775315469778
0.4	2	5d585e287d795e001788bf4c	Rp	0.2162766444953312
0.4	2	5d585e287d795e001788bf4c	driftSNR0	18.71470092289095
0.4	2	5d585e287d795e001788bf4c	nondectime	0.385918410593562
0.4	2	5d585e287d795e001788bf4c	t	0.08865025311857759
0.4	2	5d585e287d795e001788bf4c	umixturecoef	0.001
0.4	2	5d67b6d92b7448000173d95a	B0	1.125874258159188
0.4	2	5d67b6d92b7448000173d95a	Rn	-0.3297058858343357
0.4	2	5d67b6d92b7448000173d95a	Rp	0.12879269448292663
0.4	2	5d67b6d92b7448000173d95a	driftSNR0	17.76608923007899
0.4	2	5d67b6d92b7448000173d95a	nondectime	0.35697356066168995
0.4	2	5d67b6d92b7448000173d95a	t	0.03046254948717374
0.4	2	5d67b6d92b7448000173d95a	umixturecoef	0.008802403979380554
0.4	2	5e1842435b1c591274aef230	B0	0.688773125887778
0.4	2	5e1842435b1c591274aef230	Rn	-0.324218522259768
0.4	2	5e1842435b1c591274aef230	Rp	0.2277079913081013
0.4	2	5e1842435b1c591274aef230	driftSNR0	21.204879232104865
0.4	2	5e1842435b1c591274aef230	nondectime	0.2622134684942854
0.4	2	5e1842435b1c591274aef230	t	0.0
0.4	2	5e1842435b1c591274aef230	umixturecoef	0.004019502348657852
0.4	2	5e2f53d9e0c1bf509bc6d305	B0	3.1058453284247025
0.4	2	5e2f53d9e0c1bf509bc6d305	Rn	-0.47147106067272404
0.4	2	5e2f53d9e0c1bf509bc6d305	Rp	0.22189207046143486
0.4	2	5e2f53d9e0c1bf509bc6d305	driftSNR0	16.861013884702132
0.4	2	5e2f53d9e0c1bf509bc6d305	nondectime	0.6048116868082887
0.4	2	5e2f53d9e0c1bf509bc6d305	t	0.42385876820319884
0.4	2	5e2f53d9e0c1bf509bc6d305	umixturecoef	0.019761449248386527
0.4	2	5e902a581baf783237598a3c	B0	1.6502384841912103
0.4	2	5e902a581baf783237598a3c	Rn	-0.4003361324185642
0.4	2	5e902a581baf783237598a3c	Rp	0.0700089765213338
0.4	2	5e902a581baf783237598a3c	driftSNR0	14.450004043022577
0.4	2	5e902a581baf783237598a3c	nondectime	0.10667984111327034
0.4	2	5e902a581baf783237598a3c	t	0.001447642632365298
0.4	2	5e902a581baf783237598a3c	umixturecoef	0.003520903757372601
0.4	2	5eeb2e5447d3cb013eb29033	B0	2.4265403754323738
0.4	2	5eeb2e5447d3cb013eb29033	Rn	-0.19695644784716473
0.4	2	5eeb2e5447d3cb013eb29033	Rp	0.3790497450840997
0.4	2	5eeb2e5447d3cb013eb29033	driftSNR0	25.500427682085583
0.4	2	5eeb2e5447d3cb013eb29033	nondectime	0.5768263586422779
0.4	2	5eeb2e5447d3cb013eb29033	t	0.23424475815965773
0.4	2	5eeb2e5447d3cb013eb29033	umixturecoef	0.00920237073553193
0.4	2	5f0c002c47848351fd023d3d	B0	1.740114099581744
0.4	2	5f0c002c47848351fd023d3d	Rn	-0.32549189718872384
0.4	2	5f0c002c47848351fd023d3d	Rp	0.28993915912192325
0.4	2	5f0c002c47848351fd023d3d	driftSNR0	19.53705195116701
0.4	2	5f0c002c47848351fd023d3d	nondectime	0.5109779307346587
0.4	2	5f0c002c47848351fd023d3d	t	0.1245414622990859
0.4	2	5f0c002c47848351fd023d3d	umixturecoef	0.001
0.4	2	5fc6a65816726c35aa46666d	B0	1.7497732677404
0.4	2	5fc6a65816726c35aa46666d	Rn	-0.37688376646320415
0.4	2	5fc6a65816726c35aa46666d	Rp	0.49791777133502263
0.4	2	5fc6a65816726c35aa46666d	driftSNR0	17.669639180225815
0.4	2	5fc6a65816726c35aa46666d	nondectime	0.7649729486112287
0.4	2	5fc6a65816726c35aa46666d	t	0.2770231032163757
0.4	2	5fc6a65816726c35aa46666d	umixturecoef	0.004886761089486269
0.4	2	5fe02160c274b392183266aa	B0	1.4158480615666675
0.4	2	5fe02160c274b392183266aa	Rn	-0.12535925345384247
0.4	2	5fe02160c274b392183266aa	Rp	0.10875601090035324
0.4	2	5fe02160c274b392183266aa	driftSNR0	21.4481835152781
0.4	2	5fe02160c274b392183266aa	nondectime	0.3006715532250468
0.4	2	5fe02160c274b392183266aa	t	0.08191022100942823
0.4	2	5fe02160c274b392183266aa	umixturecoef	0.020170851637039706
0.4	2	6028191ed22ee868e11c5095	B0	1.412171755794381
0.4	2	6028191ed22ee868e11c5095	Rn	-0.29108691208009624
0.4	2	6028191ed22ee868e11c5095	Rp	0.17683174290161158
0.4	2	6028191ed22ee868e11c5095	driftSNR0	23.359006189203832
0.4	2	6028191ed22ee868e11c5095	nondectime	0.49929929730814426
0.4	2	6028191ed22ee868e11c5095	t	0.004467210627819534
0.4	2	6028191ed22ee868e11c5095	umixturecoef	0.007379982395088846
0.4	2	604b169fe4b7991ec08da3a6	B0	2.2794801550352073
0.4	2	604b169fe4b7991ec08da3a6	Rn	-0.3784793085377265
0.4	2	604b169fe4b7991ec08da3a6	Rp	0.26768824971042876
0.4	2	604b169fe4b7991ec08da3a6	driftSNR0	16.84091188358867
0.4	2	604b169fe4b7991ec08da3a6	nondectime	0.5925249805997728
0.4	2	604b169fe4b7991ec08da3a6	t	0.17078470026549392
0.4	2	604b169fe4b7991ec08da3a6	umixturecoef	0.008048984212824845
0.4	2	609c15fd6888b88a23312c42	B0	0.6512562946064854
0.4	2	609c15fd6888b88a23312c42	Rn	-0.3744462774423766
0.4	2	609c15fd6888b88a23312c42	Rp	0.22824155453219624
0.4	2	609c15fd6888b88a23312c42	driftSNR0	36.8799256397377
0.4	2	609c15fd6888b88a23312c42	nondectime	0.3521546369074464
0.4	2	609c15fd6888b88a23312c42	t	0.0
0.4	2	609c15fd6888b88a23312c42	umixturecoef	0.012555043314680802
0.4	2	60d1008fc26892a1f0ed7ed5	B0	1.3301525563885743
0.4	2	60d1008fc26892a1f0ed7ed5	Rn	-0.40912414960910376
0.4	2	60d1008fc26892a1f0ed7ed5	Rp	0.3398010997334897
0.4	2	60d1008fc26892a1f0ed7ed5	driftSNR0	22.32785801542236
0.4	2	60d1008fc26892a1f0ed7ed5	nondectime	0.22693274998244695
0.4	2	60d1008fc26892a1f0ed7ed5	t	0.04428108392619234
0.4	2	60d1008fc26892a1f0ed7ed5	umixturecoef	0.004307801765731063
0.4	2	60e03928f1d8f9c527cf9fc8	B0	1.5544882685862718
0.4	2	60e03928f1d8f9c527cf9fc8	Rn	-0.3617347287105548
0.4	2	60e03928f1d8f9c527cf9fc8	Rp	-0.012917050836991007
0.4	2	60e03928f1d8f9c527cf9fc8	driftSNR0	22.054686876246386
0.4	2	60e03928f1d8f9c527cf9fc8	nondectime	0.324023735725014
0.4	2	60e03928f1d8f9c527cf9fc8	t	0.165853796079376
0.4	2	60e03928f1d8f9c527cf9fc8	umixturecoef	0.006411462763539905
0.4	2	60f746b5a1d6bb66dce1de1a	B0	1.9276327944643505
0.4	2	60f746b5a1d6bb66dce1de1a	Rn	-0.3114383646623204
0.4	2	60f746b5a1d6bb66dce1de1a	Rp	0.2791627664685511
0.4	2	60f746b5a1d6bb66dce1de1a	driftSNR0	21.15852629785359
0.4	2	60f746b5a1d6bb66dce1de1a	nondectime	0.35381427351059425
0.4	2	60f746b5a1d6bb66dce1de1a	t	0.1689160949317333
0.4	2	60f746b5a1d6bb66dce1de1a	umixturecoef	0.012090602920693323
0.4	2	61118c6d3c980e8b5b50e2fa	B0	1.3058980902255122
0.4	2	61118c6d3c980e8b5b50e2fa	Rn	-0.2854346139118707
0.4	2	61118c6d3c980e8b5b50e2fa	Rp	0.2759147992274101
0.4	2	61118c6d3c980e8b5b50e2fa	driftSNR0	18.514802507872503
0.4	2	61118c6d3c980e8b5b50e2fa	nondectime	0.23816354359656167
0.4	2	61118c6d3c980e8b5b50e2fa	t	0.02235522674726731
0.4	2	61118c6d3c980e8b5b50e2fa	umixturecoef	0.001630708549986093
0.4	2	611e981ff1974fc524751d25	B0	1.2731646740509546
0.4	2	611e981ff1974fc524751d25	Rn	-0.36477922350769826
0.4	2	611e981ff1974fc524751d25	Rp	0.24538948264893673
0.4	2	611e981ff1974fc524751d25	driftSNR0	15.260506688622694
0.4	2	611e981ff1974fc524751d25	nondectime	0.10571779876330356
0.4	2	611e981ff1974fc524751d25	t	0.01753300454220424
0.4	2	611e981ff1974fc524751d25	umixturecoef	0.001
0.4	2	613ac4fcfa4b7e01abd45dc7	B0	1.1124562703285859
0.4	2	613ac4fcfa4b7e01abd45dc7	Rn	-0.3643801056383587
0.4	2	613ac4fcfa4b7e01abd45dc7	Rp	0.29668013960158723
0.4	2	613ac4fcfa4b7e01abd45dc7	driftSNR0	18.73911719614821
0.4	2	613ac4fcfa4b7e01abd45dc7	nondectime	0.1510911102134973
0.4	2	613ac4fcfa4b7e01abd45dc7	t	0.0
0.4	2	613ac4fcfa4b7e01abd45dc7	umixturecoef	0.001
0.4	2	6172eebe85de20b0b268d5c5	B0	1.3248360369692802
0.4	2	6172eebe85de20b0b268d5c5	Rn	-0.2671944307473582
0.4	2	6172eebe85de20b0b268d5c5	Rp	0.4157785869701709
0.4	2	6172eebe85de20b0b268d5c5	driftSNR0	24.077406466113842
0.4	2	6172eebe85de20b0b268d5c5	nondectime	0.4392234541585074
0.4	2	6172eebe85de20b0b268d5c5	t	0.07841401122284752
0.4	2	6172eebe85de20b0b268d5c5	umixturecoef	0.0127325369073428
0.6	1	5b232f6838fc0c000131438c	B0	2.5976566030494537
0.6	1	5b232f6838fc0c000131438c	Rn	-0.5484408276737907
0.6	1	5b232f6838fc0c000131438c	Rp	0.6656400801011039
0.6	1	5b232f6838fc0c000131438c	driftSNR0	13.339175410034967
0.6	1	5b232f6838fc0c000131438c	nondectime	0.3080561469238561
0.6	1	5b232f6838fc0c000131438c	t	0.28420519182561377
0.6	1	5b232f6838fc0c000131438c	umixturecoef	0.038969147968867704
0.6	1	5b8c8e7d0c740e00019d55c3	B0	1.9476747771589904
0.6	1	5b8c8e7d0c740e00019d55c3	Rn	-0.49427355361516445
0.6	1	5b8c8e7d0c740e00019d55c3	Rp	0.35200149382775214
0.6	1	5b8c8e7d0c740e00019d55c3	driftSNR0	18.936946233342347
0.6	1	5b8c8e7d0c740e00019d55c3	nondectime	0.29388037717687787
0.6	1	5b8c8e7d0c740e00019d55c3	t	0.018862427857979765
0.6	1	5b8c8e7d0c740e00019d55c3	umixturecoef	0.001
0.6	1	5e66db7ade78964625f46543	B0	1.3331011591306494
0.6	1	5e66db7ade78964625f46543	Rn	-0.47655209276892113
0.6	1	5e66db7ade78964625f46543	Rp	0.5135830603771271
0.6	1	5e66db7ade78964625f46543	driftSNR0	24.02917545896469
0.6	1	5e66db7ade78964625f46543	nondectime	0.34627622119949164
0.6	1	5e66db7ade78964625f46543	t	0.03671779511288861
0.6	1	5e66db7ade78964625f46543	umixturecoef	0.006314500565111077
0.6	1	5ed2ccbaf064eb0eb69e7964	B0	3.3524532134848832
0.6	1	5ed2ccbaf064eb0eb69e7964	Rn	-0.5338335349129516
0.6	1	5ed2ccbaf064eb0eb69e7964	Rp	0.381372391556659
0.6	1	5ed2ccbaf064eb0eb69e7964	driftSNR0	15.976619331050827
0.6	1	5ed2ccbaf064eb0eb69e7964	nondectime	0.06518714990306007
0.6	1	5ed2ccbaf064eb0eb69e7964	t	0.41114024369369506
0.6	1	5ed2ccbaf064eb0eb69e7964	umixturecoef	0.023852121230679233
0.6	1	5f6a825c6b0125156e8c1b5f	B0	1.9284265535574705
0.6	1	5f6a825c6b0125156e8c1b5f	Rn	-0.48608018871428815
0.6	1	5f6a825c6b0125156e8c1b5f	Rp	0.3711692898056546
0.6	1	5f6a825c6b0125156e8c1b5f	driftSNR0	16.095709358083536
0.6	1	5f6a825c6b0125156e8c1b5f	nondectime	0.226190178443745
0.6	1	5f6a825c6b0125156e8c1b5f	t	0.29659065849902433
0.6	1	5f6a825c6b0125156e8c1b5f	umixturecoef	0.009556321322942984
0.6	1	5fbab1a17fe54faddf522d85	B0	1.1616033233073872
0.6	1	5fbab1a17fe54faddf522d85	Rn	-0.4873797590577319
0.6	1	5fbab1a17fe54faddf522d85	Rp	0.4736345345734437
0.6	1	5fbab1a17fe54faddf522d85	driftSNR0	23.48207242434876
0.6	1	5fbab1a17fe54faddf522d85	nondectime	0.2867799744597037
0.6	1	5fbab1a17fe54faddf522d85	t	0.002963696310500652
0.6	1	5fbab1a17fe54faddf522d85	umixturecoef	0.02806713589782751
0.6	1	6000d90e2ca5621fdd6d0f34	B0	1.9395353710269672
0.6	1	6000d90e2ca5621fdd6d0f34	Rn	-0.4712209867559663
0.6	1	6000d90e2ca5621fdd6d0f34	Rp	0.5354489177360897
0.6	1	6000d90e2ca5621fdd6d0f34	driftSNR0	21.2639645726649
0.6	1	6000d90e2ca5621fdd6d0f34	nondectime	0.353381717987616
0.6	1	6000d90e2ca5621fdd6d0f34	t	0.24877763895809618
0.6	1	6000d90e2ca5621fdd6d0f34	umixturecoef	0.001
0.6	1	60559f56d83f5feda6faecb0	B0	1.4121325572864318
0.6	1	60559f56d83f5feda6faecb0	Rn	-0.42709529092520854
0.6	1	60559f56d83f5feda6faecb0	Rp	0.7303343810455727
0.6	1	60559f56d83f5feda6faecb0	driftSNR0	16.866680893312154
0.6	1	60559f56d83f5feda6faecb0	nondectime	0.37803803326087326
0.6	1	60559f56d83f5feda6faecb0	t	0.06179571938850999
0.6	1	60559f56d83f5feda6faecb0	umixturecoef	0.001
0.6	1	60fa57e98690c7b772fbf797	B0	2.190007263186318
0.6	1	60fa57e98690c7b772fbf797	Rn	-0.5568903776104583
0.6	1	60fa57e98690c7b772fbf797	Rp	0.5490330073330604
0.6	1	60fa57e98690c7b772fbf797	driftSNR0	13.022047502989379
0.6	1	60fa57e98690c7b772fbf797	nondectime	0.03923458481212139
0.6	1	60fa57e98690c7b772fbf797	t	0.06325522372679956
0.6	1	60fa57e98690c7b772fbf797	umixturecoef	0.006102143703916282
0.6	1	60ff227e17e6ac9ad59c4542	B0	3.435578945048985
0.6	1	60ff227e17e6ac9ad59c4542	Rn	-0.40314094914723375
0.6	1	60ff227e17e6ac9ad59c4542	Rp	0.4584525172880803
0.6	1	60ff227e17e6ac9ad59c4542	driftSNR0	8.64080490673322
0.6	1	60ff227e17e6ac9ad59c4542	nondectime	0.029929809248314454
0.6	1	60ff227e17e6ac9ad59c4542	t	0.14323730666039317
0.6	1	60ff227e17e6ac9ad59c4542	umixturecoef	0.00898293537755729
0.6	1	610450b76534ea9d608cb300	B0	1.6587499463589699
0.6	1	610450b76534ea9d608cb300	Rn	-0.4415169235398239
0.6	1	610450b76534ea9d608cb300	Rp	0.2634162676973006
0.6	1	610450b76534ea9d608cb300	driftSNR0	15.450779954417543
0.6	1	610450b76534ea9d608cb300	nondectime	0.423402001893169
0.6	1	610450b76534ea9d608cb300	t	0.029401180147629834
0.6	1	610450b76534ea9d608cb300	umixturecoef	0.01750709780530749
0.6	1	611a1b05104423c73d386b55	B0	2.8637915855178067
0.6	1	611a1b05104423c73d386b55	Rn	-0.5433118008839558
0.6	1	611a1b05104423c73d386b55	Rp	0.3196130927176099
0.6	1	611a1b05104423c73d386b55	driftSNR0	13.45971483943958
0.6	1	611a1b05104423c73d386b55	nondectime	0.033581805689334
0.6	1	611a1b05104423c73d386b55	t	0.09261822078140974
0.6	1	611a1b05104423c73d386b55	umixturecoef	0.0026406072770125233
0.6	1	611b13c9e3adefdd7c7cf3c1	B0	2.319881233207347
0.6	1	611b13c9e3adefdd7c7cf3c1	Rn	-0.5032282386032502
0.6	1	611b13c9e3adefdd7c7cf3c1	Rp	0.7267226814860794
0.6	1	611b13c9e3adefdd7c7cf3c1	driftSNR0	13.864868075177228
0.6	1	611b13c9e3adefdd7c7cf3c1	nondectime	0.37642127028386274
0.6	1	611b13c9e3adefdd7c7cf3c1	t	0.20582331862644634
0.6	1	611b13c9e3adefdd7c7cf3c1	umixturecoef	0.029041294190477
0.6	1	611e0f3a4d0f7f5b8e58afa3	B0	2.8036931735007347
0.6	1	611e0f3a4d0f7f5b8e58afa3	Rn	-0.4454680040338169
0.6	1	611e0f3a4d0f7f5b8e58afa3	Rp	0.5900933393092401
0.6	1	611e0f3a4d0f7f5b8e58afa3	driftSNR0	17.145348912943838
0.6	1	611e0f3a4d0f7f5b8e58afa3	nondectime	0.13397355866730343
0.6	1	611e0f3a4d0f7f5b8e58afa3	t	0.1310592397832011
0.6	1	611e0f3a4d0f7f5b8e58afa3	umixturecoef	0.001
0.6	1	612a857268868b65bb51acc9	B0	3.1630795103912632
0.6	1	612a857268868b65bb51acc9	Rn	-0.44823088078486023
0.6	1	612a857268868b65bb51acc9	Rp	0.43449372750584864
0.6	1	612a857268868b65bb51acc9	driftSNR0	18.163601401066295
0.6	1	612a857268868b65bb51acc9	nondectime	0.41542517942034873
0.6	1	612a857268868b65bb51acc9	t	0.14609891301885147
0.6	1	612a857268868b65bb51acc9	umixturecoef	0.028810554527984922
0.6	1	613ae1220c9ef3215994bf80	B0	1.8531591818125293
0.6	1	613ae1220c9ef3215994bf80	Rn	-0.45363727188986824
0.6	1	613ae1220c9ef3215994bf80	Rp	0.3623448295542521
0.6	1	613ae1220c9ef3215994bf80	driftSNR0	17.423298525352738
0.6	1	613ae1220c9ef3215994bf80	nondectime	0.3841864562683379
0.6	1	613ae1220c9ef3215994bf80	t	0.02938342669259681
0.6	1	613ae1220c9ef3215994bf80	umixturecoef	0.027592630801947376
0.6	1	613ae8eefa765970fb41b3a6	B0	3.0395130672343345
0.6	1	613ae8eefa765970fb41b3a6	Rn	-0.5032937250998639
0.6	1	613ae8eefa765970fb41b3a6	Rp	0.32883736595451474
0.6	1	613ae8eefa765970fb41b3a6	driftSNR0	17.314355034542864
0.6	1	613ae8eefa765970fb41b3a6	nondectime	0.11783189143217854
0.6	1	613ae8eefa765970fb41b3a6	t	0.18301269493340797
0.6	1	613ae8eefa765970fb41b3a6	umixturecoef	0.026811286943490116
0.6	1	613c1ac80e6fc9ac43eac753	B0	1.8997705389211972
0.6	1	613c1ac80e6fc9ac43eac753	Rn	-0.5228074215596499
0.6	1	613c1ac80e6fc9ac43eac753	Rp	0.5513752089177906
0.6	1	613c1ac80e6fc9ac43eac753	driftSNR0	21.560511502376013
0.6	1	613c1ac80e6fc9ac43eac753	nondectime	0.4775055694728705
0.6	1	613c1ac80e6fc9ac43eac753	t	0.21943287009008672
0.6	1	613c1ac80e6fc9ac43eac753	umixturecoef	0.004712043343475149
0.6	1	613f8d6600a918d57f57908b	B0	3.041383622730521
0.6	1	613f8d6600a918d57f57908b	Rn	-0.5001088564629187
0.6	1	613f8d6600a918d57f57908b	Rp	0.3510373324585501
0.6	1	613f8d6600a918d57f57908b	driftSNR0	18.19786286018707
0.6	1	613f8d6600a918d57f57908b	nondectime	0.18025808341396754
0.6	1	613f8d6600a918d57f57908b	t	0.2950588542903643
0.6	1	613f8d6600a918d57f57908b	umixturecoef	0.00487881822292304
0.6	1	614054695c372ace29c2e386	B0	1.7790722036474316
0.6	1	614054695c372ace29c2e386	Rn	-0.4740637284230024
0.6	1	614054695c372ace29c2e386	Rp	0.4922515189054958
0.6	1	614054695c372ace29c2e386	driftSNR0	14.715073360888239
0.6	1	614054695c372ace29c2e386	nondectime	0.30916842479630935
0.6	1	614054695c372ace29c2e386	t	0.05383069509103806
0.6	1	614054695c372ace29c2e386	umixturecoef	0.0056152089088080505
0.6	1	614280ed34d0c9737fb0f796	B0	1.110707650721964
0.6	1	614280ed34d0c9737fb0f796	Rn	-0.49088614119367735
0.6	1	614280ed34d0c9737fb0f796	Rp	0.2409628424206447
0.6	1	614280ed34d0c9737fb0f796	driftSNR0	14.641692550884294
0.6	1	614280ed34d0c9737fb0f796	nondectime	0.2765624070474373
0.6	1	614280ed34d0c9737fb0f796	t	0.003438758545649012
0.6	1	614280ed34d0c9737fb0f796	umixturecoef	0.0030831250665875887
0.6	1	614aa3c261217ac8ee05b90c	B0	1.5954997069791652
0.6	1	614aa3c261217ac8ee05b90c	Rn	-0.41308501409850235
0.6	1	614aa3c261217ac8ee05b90c	Rp	0.5867717778363827
0.6	1	614aa3c261217ac8ee05b90c	driftSNR0	12.494412869528514
0.6	1	614aa3c261217ac8ee05b90c	nondectime	0.46442432589479776
0.6	1	614aa3c261217ac8ee05b90c	t	0.02201750251289969
0.6	1	614aa3c261217ac8ee05b90c	umixturecoef	0.006816342093746958
0.6	1	615b4d67bd21e66571f5581b	B0	2.271816766483914
0.6	1	615b4d67bd21e66571f5581b	Rn	-0.4801090397565747
0.6	1	615b4d67bd21e66571f5581b	Rp	0.4943694881992782
0.6	1	615b4d67bd21e66571f5581b	driftSNR0	14.915513675191665
0.6	1	615b4d67bd21e66571f5581b	nondectime	0.09293873510234674
0.6	1	615b4d67bd21e66571f5581b	t	0.04717579271799537
0.6	1	615b4d67bd21e66571f5581b	umixturecoef	0.001
0.6	1	61636a4bf1a773cc305502e7	B0	2.2807188178349294
0.6	1	61636a4bf1a773cc305502e7	Rn	-0.42493514516698944
0.6	1	61636a4bf1a773cc305502e7	Rp	0.48874909620272555
0.6	1	61636a4bf1a773cc305502e7	driftSNR0	21.827823055133052
0.6	1	61636a4bf1a773cc305502e7	nondectime	0.5029461481280152
0.6	1	61636a4bf1a773cc305502e7	t	0.09637923100436614
0.6	1	61636a4bf1a773cc305502e7	umixturecoef	0.001
0.6	1	6176846e673909995a32dce3	B0	1.1759803370158044
0.6	1	6176846e673909995a32dce3	Rn	-0.5085975546817831
0.6	1	6176846e673909995a32dce3	Rp	0.5837680901864348
0.6	1	6176846e673909995a32dce3	driftSNR0	22.345154489397956
0.6	1	6176846e673909995a32dce3	nondectime	0.4508916240117793
0.6	1	6176846e673909995a32dce3	t	0.41445906033968766
0.6	1	6176846e673909995a32dce3	umixturecoef	0.0011330660193616421
0.6	2	5b232f6838fc0c000131438c	B0	1.8410002299249424
0.6	2	5b232f6838fc0c000131438c	Rn	-0.5616611259355954
0.6	2	5b232f6838fc0c000131438c	Rp	0.4623039676919953
0.6	2	5b232f6838fc0c000131438c	driftSNR0	15.136475294975419
0.6	2	5b232f6838fc0c000131438c	nondectime	0.4263380492227111
0.6	2	5b232f6838fc0c000131438c	t	0.06659473260412764
0.6	2	5b232f6838fc0c000131438c	umixturecoef	0.004592351753294875
0.6	2	5b8c8e7d0c740e00019d55c3	B0	1.6433645089233215
0.6	2	5b8c8e7d0c740e00019d55c3	Rn	-0.40458344158663595
0.6	2	5b8c8e7d0c740e00019d55c3	Rp	0.343182258315264
0.6	2	5b8c8e7d0c740e00019d55c3	driftSNR0	27.648433867625375
0.6	2	5b8c8e7d0c740e00019d55c3	nondectime	0.36952212824621355
0.6	2	5b8c8e7d0c740e00019d55c3	t	0.09782523965346474
0.6	2	5b8c8e7d0c740e00019d55c3	umixturecoef	0.01731878948106946
0.6	2	5e66db7ade78964625f46543	B0	0.759185032372601
0.6	2	5e66db7ade78964625f46543	Rn	-0.5260797485946993
0.6	2	5e66db7ade78964625f46543	Rp	0.3411663260373476
0.6	2	5e66db7ade78964625f46543	driftSNR0	23.877712631727753
0.6	2	5e66db7ade78964625f46543	nondectime	0.2982835277494442
0.6	2	5e66db7ade78964625f46543	t	0.0013674801897280986
0.6	2	5e66db7ade78964625f46543	umixturecoef	0.0031708080866888477
0.6	2	5ed2ccbaf064eb0eb69e7964	B0	2.393177527785978
0.6	2	5ed2ccbaf064eb0eb69e7964	Rn	-0.5841949382956947
0.6	2	5ed2ccbaf064eb0eb69e7964	Rp	0.3820855301458135
0.6	2	5ed2ccbaf064eb0eb69e7964	driftSNR0	19.069511797395947
0.6	2	5ed2ccbaf064eb0eb69e7964	nondectime	0.36814478053948907
0.6	2	5ed2ccbaf064eb0eb69e7964	t	0.25528035738960464
0.6	2	5ed2ccbaf064eb0eb69e7964	umixturecoef	0.01431548013357965
0.6	2	5f6a825c6b0125156e8c1b5f	B0	1.4248994333905582
0.6	2	5f6a825c6b0125156e8c1b5f	Rn	-0.5537638288192055
0.6	2	5f6a825c6b0125156e8c1b5f	Rp	0.44377143785712647
0.6	2	5f6a825c6b0125156e8c1b5f	driftSNR0	20.010763044322058
0.6	2	5f6a825c6b0125156e8c1b5f	nondectime	0.16865077639022164
0.6	2	5f6a825c6b0125156e8c1b5f	t	0.07524348807944413
0.6	2	5f6a825c6b0125156e8c1b5f	umixturecoef	0.001
0.6	2	5fbab1a17fe54faddf522d85	B0	0.976211147523656
0.6	2	5fbab1a17fe54faddf522d85	Rn	-0.4862362167730703
0.6	2	5fbab1a17fe54faddf522d85	Rp	0.5960326093989905
0.6	2	5fbab1a17fe54faddf522d85	driftSNR0	24.015813553223623
0.6	2	5fbab1a17fe54faddf522d85	nondectime	0.2907897013866618
0.6	2	5fbab1a17fe54faddf522d85	t	0.0
0.6	2	5fbab1a17fe54faddf522d85	umixturecoef	0.005672519037819249
0.6	2	6000d90e2ca5621fdd6d0f34	B0	1.5919754688094712
0.6	2	6000d90e2ca5621fdd6d0f34	Rn	-0.4829369621743835
0.6	2	6000d90e2ca5621fdd6d0f34	Rp	0.5195333214737358
0.6	2	6000d90e2ca5621fdd6d0f34	driftSNR0	23.247138416836638
0.6	2	6000d90e2ca5621fdd6d0f34	nondectime	0.40852235059767805
0.6	2	6000d90e2ca5621fdd6d0f34	t	0.08669019360128015
0.6	2	6000d90e2ca5621fdd6d0f34	umixturecoef	0.001
0.6	2	60559f56d83f5feda6faecb0	B0	1.2368846447562145
0.6	2	60559f56d83f5feda6faecb0	Rn	-0.430476263450893
0.6	2	60559f56d83f5feda6faecb0	Rp	0.3236305025149045
0.6	2	60559f56d83f5feda6faecb0	driftSNR0	15.800452641590175
0.6	2	60559f56d83f5feda6faecb0	nondectime	0.26384777895614286
0.6	2	60559f56d83f5feda6faecb0	t	0.03779699921594369
0.6	2	60559f56d83f5feda6faecb0	umixturecoef	0.001
0.6	2	60fa57e98690c7b772fbf797	B0	1.3142268694527737
0.6	2	60fa57e98690c7b772fbf797	Rn	-0.578383225233132
0.6	2	60fa57e98690c7b772fbf797	Rp	0.4474369031070476
0.6	2	60fa57e98690c7b772fbf797	driftSNR0	14.454228699345988
0.6	2	60fa57e98690c7b772fbf797	nondectime	0.29362973394774805
0.6	2	60fa57e98690c7b772fbf797	t	0.0030630756070203088
0.6	2	60fa57e98690c7b772fbf797	umixturecoef	0.019316063965426473
0.6	2	60ff227e17e6ac9ad59c4542	B0	2.5867089807706303
0.6	2	60ff227e17e6ac9ad59c4542	Rn	-0.4039196558004989
0.6	2	60ff227e17e6ac9ad59c4542	Rp	0.3302714095810017
0.6	2	60ff227e17e6ac9ad59c4542	driftSNR0	12.05698905245709
0.6	2	60ff227e17e6ac9ad59c4542	nondectime	0.08846810541256778
0.6	2	60ff227e17e6ac9ad59c4542	t	0.08163285974960255
0.6	2	60ff227e17e6ac9ad59c4542	umixturecoef	0.0226374101454275
0.6	2	610450b76534ea9d608cb300	B0	1.6948197167646186
0.6	2	610450b76534ea9d608cb300	Rn	-0.4119202538149143
0.6	2	610450b76534ea9d608cb300	Rp	0.24583863915947543
0.6	2	610450b76534ea9d608cb300	driftSNR0	13.907786235286354
0.6	2	610450b76534ea9d608cb300	nondectime	0.314057427969334
0.6	2	610450b76534ea9d608cb300	t	0.13831125873288852
0.6	2	610450b76534ea9d608cb300	umixturecoef	0.023625768950361867
0.6	2	611a1b05104423c73d386b55	B0	1.207988543016532
0.6	2	611a1b05104423c73d386b55	Rn	-0.4276390022165497
0.6	2	611a1b05104423c73d386b55	Rp	0.5856855294229527
0.6	2	611a1b05104423c73d386b55	driftSNR0	20.788377894160824
0.6	2	611a1b05104423c73d386b55	nondectime	0.30362887225075497
0.6	2	611a1b05104423c73d386b55	t	0.0057397969191203095
0.6	2	611a1b05104423c73d386b55	umixturecoef	0.001
0.6	2	611b13c9e3adefdd7c7cf3c1	B0	1.6200762390043575
0.6	2	611b13c9e3adefdd7c7cf3c1	Rn	-0.587598069021562
0.6	2	611b13c9e3adefdd7c7cf3c1	Rp	0.3444415248078877
0.6	2	611b13c9e3adefdd7c7cf3c1	driftSNR0	16.984843488535017
0.6	2	611b13c9e3adefdd7c7cf3c1	nondectime	0.44638054905305635
0.6	2	611b13c9e3adefdd7c7cf3c1	t	0.06044443841089331
0.6	2	611b13c9e3adefdd7c7cf3c1	umixturecoef	0.00843400501726013
0.6	2	611e0f3a4d0f7f5b8e58afa3	B0	2.2906958242446036
0.6	2	611e0f3a4d0f7f5b8e58afa3	Rn	-0.48666650353388474
0.6	2	611e0f3a4d0f7f5b8e58afa3	Rp	0.6182753142192273
0.6	2	611e0f3a4d0f7f5b8e58afa3	driftSNR0	14.822749678767599
0.6	2	611e0f3a4d0f7f5b8e58afa3	nondectime	0.15441848358931431
0.6	2	611e0f3a4d0f7f5b8e58afa3	t	0.11740945742849296
0.6	2	611e0f3a4d0f7f5b8e58afa3	umixturecoef	0.03292384960271483
0.6	2	612a857268868b65bb51acc9	B0	1.5519059744173274
0.6	2	612a857268868b65bb51acc9	Rn	-0.488603616076409
0.6	2	612a857268868b65bb51acc9	Rp	0.19830438603383246
0.6	2	612a857268868b65bb51acc9	driftSNR0	21.932633726134362
0.6	2	612a857268868b65bb51acc9	nondectime	0.5148822831525219
0.6	2	612a857268868b65bb51acc9	t	0.015111884603556724
0.6	2	612a857268868b65bb51acc9	umixturecoef	0.015070853688760932
0.6	2	613ae1220c9ef3215994bf80	B0	1.5648951090818441
0.6	2	613ae1220c9ef3215994bf80	Rn	-0.40647768804524625
0.6	2	613ae1220c9ef3215994bf80	Rp	0.3831702369713358
0.6	2	613ae1220c9ef3215994bf80	driftSNR0	20.391438174729586
0.6	2	613ae1220c9ef3215994bf80	nondectime	0.37248433189078867
0.6	2	613ae1220c9ef3215994bf80	t	0.05377723547056444
0.6	2	613ae1220c9ef3215994bf80	umixturecoef	0.006491363410740798
0.6	2	613ae8eefa765970fb41b3a6	B0	1.813743184063846
0.6	2	613ae8eefa765970fb41b3a6	Rn	-0.440548306825928
0.6	2	613ae8eefa765970fb41b3a6	Rp	0.4193036097799091
0.6	2	613ae8eefa765970fb41b3a6	driftSNR0	21.2091096999787
0.6	2	613ae8eefa765970fb41b3a6	nondectime	0.3204348677848996
0.6	2	613ae8eefa765970fb41b3a6	t	0.13212376151057134
0.6	2	613ae8eefa765970fb41b3a6	umixturecoef	0.0146518551556183
0.6	2	613c1ac80e6fc9ac43eac753	B0	1.6153468591989133
0.6	2	613c1ac80e6fc9ac43eac753	Rn	-0.5712660043025443
0.6	2	613c1ac80e6fc9ac43eac753	Rp	0.05227803584038397
0.6	2	613c1ac80e6fc9ac43eac753	driftSNR0	19.21154228632927
0.6	2	613c1ac80e6fc9ac43eac753	nondectime	0.34426397288970567
0.6	2	613c1ac80e6fc9ac43eac753	t	0.14296827920261812
0.6	2	613c1ac80e6fc9ac43eac753	umixturecoef	0.001
0.6	2	613f8d6600a918d57f57908b	B0	2.1611658639520224
0.6	2	613f8d6600a918d57f57908b	Rn	-0.4387410129084112
0.6	2	613f8d6600a918d57f57908b	Rp	0.5662038340922936
0.6	2	613f8d6600a918d57f57908b	driftSNR0	20.23565430817133
0.6	2	613f8d6600a918d57f57908b	nondectime	0.19686600278887578
0.6	2	613f8d6600a918d57f57908b	t	0.16856346841881784
0.6	2	613f8d6600a918d57f57908b	umixturecoef	0.001
0.6	2	614054695c372ace29c2e386	B0	1.5517145934646885
0.6	2	614054695c372ace29c2e386	Rn	-0.47168026191767715
0.6	2	614054695c372ace29c2e386	Rp	0.5051134278897716
0.6	2	614054695c372ace29c2e386	driftSNR0	16.8050387950524
0.6	2	614054695c372ace29c2e386	nondectime	0.4252579262380465
0.6	2	614054695c372ace29c2e386	t	0.14402120705087634
0.6	2	614054695c372ace29c2e386	umixturecoef	0.001
0.6	2	614280ed34d0c9737fb0f796	B0	0.8274147091939783
0.6	2	614280ed34d0c9737fb0f796	Rn	-0.48921815125849566
0.6	2	614280ed34d0c9737fb0f796	Rp	0.36233088220853843
0.6	2	614280ed34d0c9737fb0f796	driftSNR0	19.27378389465057
0.6	2	614280ed34d0c9737fb0f796	nondectime	0.2960330765171386
0.6	2	614280ed34d0c9737fb0f796	t	0.07747358827715953
0.6	2	614280ed34d0c9737fb0f796	umixturecoef	0.001
0.6	2	614aa3c261217ac8ee05b90c	B0	1.2657903776958999
0.6	2	614aa3c261217ac8ee05b90c	Rn	-0.5483720245950316
0.6	2	614aa3c261217ac8ee05b90c	Rp	0.22286017182952256
0.6	2	614aa3c261217ac8ee05b90c	driftSNR0	12.749814969436848
0.6	2	614aa3c261217ac8ee05b90c	nondectime	0.3852467182181516
0.6	2	614aa3c261217ac8ee05b90c	t	0.0
0.6	2	614aa3c261217ac8ee05b90c	umixturecoef	0.03129194138161457
0.6	2	615b4d67bd21e66571f5581b	B0	1.7424959143496723
0.6	2	615b4d67bd21e66571f5581b	Rn	-0.4913784229915221
0.6	2	615b4d67bd21e66571f5581b	Rp	0.24034038793733264
0.6	2	615b4d67bd21e66571f5581b	driftSNR0	17.583848700396295
0.6	2	615b4d67bd21e66571f5581b	nondectime	0.21027801429368265
0.6	2	615b4d67bd21e66571f5581b	t	0.42311113815063317
0.6	2	615b4d67bd21e66571f5581b	umixturecoef	0.01108720209496375
0.6	2	61636a4bf1a773cc305502e7	B0	2.077060081698426
0.6	2	61636a4bf1a773cc305502e7	Rn	-0.40374474312617575
0.6	2	61636a4bf1a773cc305502e7	Rp	0.4030108628690732
0.6	2	61636a4bf1a773cc305502e7	driftSNR0	21.63764817892827
0.6	2	61636a4bf1a773cc305502e7	nondectime	0.46373910566792054
0.6	2	61636a4bf1a773cc305502e7	t	0.21068978016993287
0.6	2	61636a4bf1a773cc305502e7	umixturecoef	0.011616033662006049
0.6	2	6176846e673909995a32dce3	B0	0.8563552318086322
0.6	2	6176846e673909995a32dce3	Rn	-0.49206674267314476
0.6	2	6176846e673909995a32dce3	Rp	0.29657860791274837
0.6	2	6176846e673909995a32dce3	driftSNR0	29.7251305434893
0.6	2	6176846e673909995a32dce3	nondectime	0.29929753781657276
0.6	2	6176846e673909995a32dce3	t	0.36383630237232173
0.6	2	6176846e673909995a32dce3	umixturecoef	0.001
0.8	1	58f82417edbd82000169bce8	B0	2.7878964838587996
0.8	1	58f82417edbd82000169bce8	Rn	-0.734853005159895
0.8	1	58f82417edbd82000169bce8	Rp	0.7410218709991607
0.8	1	58f82417edbd82000169bce8	driftSNR0	17.68538614589712
0.8	1	58f82417edbd82000169bce8	nondectime	0.04431846333414202
0.8	1	58f82417edbd82000169bce8	t	0.2532427077248324
0.8	1	58f82417edbd82000169bce8	umixturecoef	0.030995303416016733
0.8	1	5b3455bf532e3d00018e6e8b	B0	1.3497511241207345
0.8	1	5b3455bf532e3d00018e6e8b	Rn	-0.40912122233739046
0.8	1	5b3455bf532e3d00018e6e8b	Rp	0.17103210552093534
0.8	1	5b3455bf532e3d00018e6e8b	driftSNR0	16.44817515818563
0.8	1	5b3455bf532e3d00018e6e8b	nondectime	0.6329611322626134
0.8	1	5b3455bf532e3d00018e6e8b	t	0.03216528400878843
0.8	1	5b3455bf532e3d00018e6e8b	umixturecoef	0.003915471252044093
0.8	1	5b477fdb56e0140001ac7720	B0	1.9132008227543496
0.8	1	5b477fdb56e0140001ac7720	Rn	-0.7379585233163323
0.8	1	5b477fdb56e0140001ac7720	Rp	0.3057077921638211
0.8	1	5b477fdb56e0140001ac7720	driftSNR0	18.54008190265885
0.8	1	5b477fdb56e0140001ac7720	nondectime	0.3580398224956718
0.8	1	5b477fdb56e0140001ac7720	t	0.3012697745337407
0.8	1	5b477fdb56e0140001ac7720	umixturecoef	0.01070965514745359
0.8	1	5b8fe84a1a3ec10001a81642	B0	1.832865425793657
0.8	1	5b8fe84a1a3ec10001a81642	Rn	-0.7039407564059605
0.8	1	5b8fe84a1a3ec10001a81642	Rp	0.6150999550606909
0.8	1	5b8fe84a1a3ec10001a81642	driftSNR0	21.761485865347186
0.8	1	5b8fe84a1a3ec10001a81642	nondectime	0.28892595404211097
0.8	1	5b8fe84a1a3ec10001a81642	t	0.051985692076566524
0.8	1	5b8fe84a1a3ec10001a81642	umixturecoef	0.013973525916791449
0.8	1	5de42a01a7cb2401ccc682c3	B0	1.4241664670649699
0.8	1	5de42a01a7cb2401ccc682c3	Rn	-0.6733735403863202
0.8	1	5de42a01a7cb2401ccc682c3	Rp	0.8353648337540663
0.8	1	5de42a01a7cb2401ccc682c3	driftSNR0	19.08355015624466
0.8	1	5de42a01a7cb2401ccc682c3	nondectime	0.29905652976384167
0.8	1	5de42a01a7cb2401ccc682c3	t	0.013016565650930572
0.8	1	5de42a01a7cb2401ccc682c3	umixturecoef	0.02653500748385173
0.8	1	5e6c75d44b1e3722e888c075	B0	2.550293156287447
0.8	1	5e6c75d44b1e3722e888c075	Rn	-0.7314875265241326
0.8	1	5e6c75d44b1e3722e888c075	Rp	0.332606982735303
0.8	1	5e6c75d44b1e3722e888c075	driftSNR0	14.908572255165408
0.8	1	5e6c75d44b1e3722e888c075	nondectime	0.2675052481385556
0.8	1	5e6c75d44b1e3722e888c075	t	0.07661899721317554
0.8	1	5e6c75d44b1e3722e888c075	umixturecoef	0.023239136868494437
0.8	1	5e95d4f551598d01d6d455af	B0	2.378029263405691
0.8	1	5e95d4f551598d01d6d455af	Rn	-0.6816989412023562
0.8	1	5e95d4f551598d01d6d455af	Rp	0.7666868356195979
0.8	1	5e95d4f551598d01d6d455af	driftSNR0	12.282244995485703
0.8	1	5e95d4f551598d01d6d455af	nondectime	0.13272805055719727
0.8	1	5e95d4f551598d01d6d455af	t	0.08509288008177394
0.8	1	5e95d4f551598d01d6d455af	umixturecoef	0.028151373897663225
0.8	1	5edab4b89e6b4a6fda8e9297	B0	1.6245192412534908
0.8	1	5edab4b89e6b4a6fda8e9297	Rn	-0.6665077026605065
0.8	1	5edab4b89e6b4a6fda8e9297	Rp	0.8765545243809446
0.8	1	5edab4b89e6b4a6fda8e9297	driftSNR0	20.105014348863058
0.8	1	5edab4b89e6b4a6fda8e9297	nondectime	0.5012769138459306
0.8	1	5edab4b89e6b4a6fda8e9297	t	0.25821560027164203
0.8	1	5edab4b89e6b4a6fda8e9297	umixturecoef	0.004618181636496632
0.8	1	5edfc723ed48632d698e7331	B0	1.9993431767613636
0.8	1	5edfc723ed48632d698e7331	Rn	-0.721385763244596
0.8	1	5edfc723ed48632d698e7331	Rp	0.566229820870498
0.8	1	5edfc723ed48632d698e7331	driftSNR0	15.844950335998735
0.8	1	5edfc723ed48632d698e7331	nondectime	0.3389938491373172
0.8	1	5edfc723ed48632d698e7331	t	0.08046642943402653
0.8	1	5edfc723ed48632d698e7331	umixturecoef	0.021060941267529366
0.8	1	5eeb0491a0a860229f7ce414	B0	3.2541462626178967
0.8	1	5eeb0491a0a860229f7ce414	Rn	-0.7053202838213904
0.8	1	5eeb0491a0a860229f7ce414	Rp	0.6509315591739789
0.8	1	5eeb0491a0a860229f7ce414	driftSNR0	17.200540002107708
0.8	1	5eeb0491a0a860229f7ce414	nondectime	0.002141194585063566
0.8	1	5eeb0491a0a860229f7ce414	t	0.1521951232162858
0.8	1	5eeb0491a0a860229f7ce414	umixturecoef	0.001
0.8	1	5f45613cde4a9714259f31fc	B0	2.4738803269038057
0.8	1	5f45613cde4a9714259f31fc	Rn	-0.7127090338528783
0.8	1	5f45613cde4a9714259f31fc	Rp	0.6858313902218438
0.8	1	5f45613cde4a9714259f31fc	driftSNR0	17.452652037407805
0.8	1	5f45613cde4a9714259f31fc	nondectime	0.024869226170215253
0.8	1	5f45613cde4a9714259f31fc	t	0.27083393478085105
0.8	1	5f45613cde4a9714259f31fc	umixturecoef	0.01434305630564462
0.8	1	5f4d23b56bf20b9817acf539	B0	1.2878905501829623
0.8	1	5f4d23b56bf20b9817acf539	Rn	-0.6624089760833295
0.8	1	5f4d23b56bf20b9817acf539	Rp	0.645518292772135
0.8	1	5f4d23b56bf20b9817acf539	driftSNR0	20.66592225871181
0.8	1	5f4d23b56bf20b9817acf539	nondectime	0.20051734721309056
0.8	1	5f4d23b56bf20b9817acf539	t	0.0036309155461791143
0.8	1	5f4d23b56bf20b9817acf539	umixturecoef	0.008467755826361001
0.8	1	5ffb977f4c2f340a07f2432e	B0	1.8093970990656139
0.8	1	5ffb977f4c2f340a07f2432e	Rn	-0.7544216254617314
0.8	1	5ffb977f4c2f340a07f2432e	Rp	0.7945935016888965
0.8	1	5ffb977f4c2f340a07f2432e	driftSNR0	19.46907081589018
0.8	1	5ffb977f4c2f340a07f2432e	nondectime	0.08694860515796021
0.8	1	5ffb977f4c2f340a07f2432e	t	0.1748634210302883
0.8	1	5ffb977f4c2f340a07f2432e	umixturecoef	0.001
0.8	1	6010b797bbe6be440425665c	B0	1.7770350356841658
0.8	1	6010b797bbe6be440425665c	Rn	-0.6924032439403982
0.8	1	6010b797bbe6be440425665c	Rp	0.5013761766984803
0.8	1	6010b797bbe6be440425665c	driftSNR0	21.056969963196465
0.8	1	6010b797bbe6be440425665c	nondectime	0.22993390696978788
0.8	1	6010b797bbe6be440425665c	t	0.17599443653533253
0.8	1	6010b797bbe6be440425665c	umixturecoef	0.09235824129535669
0.8	1	602f07904b3c5c2406aff708	B0	1.6032464617568658
0.8	1	602f07904b3c5c2406aff708	Rn	-0.6453294615937056
0.8	1	602f07904b3c5c2406aff708	Rp	0.6793666466480327
0.8	1	602f07904b3c5c2406aff708	driftSNR0	23.86544367267616
0.8	1	602f07904b3c5c2406aff708	nondectime	0.4399432071351319
0.8	1	602f07904b3c5c2406aff708	t	0.24311962710637283
0.8	1	602f07904b3c5c2406aff708	umixturecoef	0.001
0.8	1	606794c6a32ed1d647fce232	B0	2.3575760240820514
0.8	1	606794c6a32ed1d647fce232	Rn	-0.7715092564390312
0.8	1	606794c6a32ed1d647fce232	Rp	0.5156880720206336
0.8	1	606794c6a32ed1d647fce232	driftSNR0	18.856642941220027
0.8	1	606794c6a32ed1d647fce232	nondectime	0.12516419845946425
0.8	1	606794c6a32ed1d647fce232	t	0.03173035225103682
0.8	1	606794c6a32ed1d647fce232	umixturecoef	0.012337018854517712
0.8	1	607894ece4236c888145a3fc	B0	2.135827968651587
0.8	1	607894ece4236c888145a3fc	Rn	-0.6350888907709613
0.8	1	607894ece4236c888145a3fc	Rp	0.7393556812892796
0.8	1	607894ece4236c888145a3fc	driftSNR0	20.752425897164624
0.8	1	607894ece4236c888145a3fc	nondectime	0.39419700555669124
0.8	1	607894ece4236c888145a3fc	t	0.19096149887658048
0.8	1	607894ece4236c888145a3fc	umixturecoef	0.0018860328676171057
0.8	1	6084c13ea8d136080b3ec9d5	B0	1.7332899421338697
0.8	1	6084c13ea8d136080b3ec9d5	Rn	-0.6719823725010882
0.8	1	6084c13ea8d136080b3ec9d5	Rp	0.7519529740879225
0.8	1	6084c13ea8d136080b3ec9d5	driftSNR0	17.244357450084788
0.8	1	6084c13ea8d136080b3ec9d5	nondectime	0.0546109250879232
0.8	1	6084c13ea8d136080b3ec9d5	t	0.07902163630175947
0.8	1	6084c13ea8d136080b3ec9d5	umixturecoef	0.001
0.8	1	60f8ad596f73b24de783aab7	B0	1.968870493334952
0.8	1	60f8ad596f73b24de783aab7	Rn	-0.6145916956454148
0.8	1	60f8ad596f73b24de783aab7	Rp	0.7047843989132614
0.8	1	60f8ad596f73b24de783aab7	driftSNR0	13.486640885930365
0.8	1	60f8ad596f73b24de783aab7	nondectime	0.15602885119908172
0.8	1	60f8ad596f73b24de783aab7	t	0.12554234416328094
0.8	1	60f8ad596f73b24de783aab7	umixturecoef	0.010616329086149416
0.8	1	61075206c885582a3401a564	B0	2.5685459596264075
0.8	1	61075206c885582a3401a564	Rn	-0.7244312981974667
0.8	1	61075206c885582a3401a564	Rp	0.3325464540045851
0.8	1	61075206c885582a3401a564	driftSNR0	17.20191002364854
0.8	1	61075206c885582a3401a564	nondectime	0.8767709416837621
0.8	1	61075206c885582a3401a564	t	0.29662281357207215
0.8	1	61075206c885582a3401a564	umixturecoef	0.03430379598456762
0.8	1	612eb19f8a38f5cbf48d287a	B0	1.580430002712626
0.8	1	612eb19f8a38f5cbf48d287a	Rn	-0.7477241640347206
0.8	1	612eb19f8a38f5cbf48d287a	Rp	0.3576878470404195
0.8	1	612eb19f8a38f5cbf48d287a	driftSNR0	11.606615671450388
0.8	1	612eb19f8a38f5cbf48d287a	nondectime	0.47777856603910385
0.8	1	612eb19f8a38f5cbf48d287a	t	0.06052637270112568
0.8	1	612eb19f8a38f5cbf48d287a	umixturecoef	0.001
0.8	1	613a20d9d4ffdd4ffe6e0f93	B0	2.4216301953953545
0.8	1	613a20d9d4ffdd4ffe6e0f93	Rn	-0.6126762284719599
0.8	1	613a20d9d4ffdd4ffe6e0f93	Rp	0.3438635526547208
0.8	1	613a20d9d4ffdd4ffe6e0f93	driftSNR0	20.587068144604245
0.8	1	613a20d9d4ffdd4ffe6e0f93	nondectime	0.9880139567001657
0.8	1	613a20d9d4ffdd4ffe6e0f93	t	0.23064246006011727
0.8	1	613a20d9d4ffdd4ffe6e0f93	umixturecoef	0.00817798692726706
0.8	1	613ab15693299c16c27d8c92	B0	2.3003643427100644
0.8	1	613ab15693299c16c27d8c92	Rn	-0.7484200242591555
0.8	1	613ab15693299c16c27d8c92	Rp	0.5951698789050193
0.8	1	613ab15693299c16c27d8c92	driftSNR0	17.136978345556482
0.8	1	613ab15693299c16c27d8c92	nondectime	0.36353120081489854
0.8	1	613ab15693299c16c27d8c92	t	0.09406324393028845
0.8	1	613ab15693299c16c27d8c92	umixturecoef	0.011533130750905115
0.8	1	613da525a95f61825e2c6b68	B0	2.5874581488254838
0.8	1	613da525a95f61825e2c6b68	Rn	-0.6298577735847336
0.8	1	613da525a95f61825e2c6b68	Rp	0.734439761888725
0.8	1	613da525a95f61825e2c6b68	driftSNR0	14.561183327138753
0.8	1	613da525a95f61825e2c6b68	nondectime	0.032694566709428496
0.8	1	613da525a95f61825e2c6b68	t	0.07852839204176504
0.8	1	613da525a95f61825e2c6b68	umixturecoef	0.001084488004038286
0.8	1	614fc66c9094c0a205c09a69	B0	2.5226380228229814
0.8	1	614fc66c9094c0a205c09a69	Rn	-0.6874721043942595
0.8	1	614fc66c9094c0a205c09a69	Rp	0.5644769742896973
0.8	1	614fc66c9094c0a205c09a69	driftSNR0	16.43906575595109
0.8	1	614fc66c9094c0a205c09a69	nondectime	0.6276385920133655
0.8	1	614fc66c9094c0a205c09a69	t	0.26639043137655705
0.8	1	614fc66c9094c0a205c09a69	umixturecoef	0.0026938829414888954
0.8	2	58f82417edbd82000169bce8	B0	2.25193237678229
0.8	2	58f82417edbd82000169bce8	Rn	-0.7544945090334935
0.8	2	58f82417edbd82000169bce8	Rp	0.8593985671386887
0.8	2	58f82417edbd82000169bce8	driftSNR0	21.510799373106718
0.8	2	58f82417edbd82000169bce8	nondectime	0.3084865225582887
0.8	2	58f82417edbd82000169bce8	t	0.22707019244886203
0.8	2	58f82417edbd82000169bce8	umixturecoef	0.001
0.8	2	5b3455bf532e3d00018e6e8b	B0	1.0223080632199801
0.8	2	5b3455bf532e3d00018e6e8b	Rn	-0.48530007164494604
0.8	2	5b3455bf532e3d00018e6e8b	Rp	0.29282531032884546
0.8	2	5b3455bf532e3d00018e6e8b	driftSNR0	22.310170424671192
0.8	2	5b3455bf532e3d00018e6e8b	nondectime	0.38459411100160823
0.8	2	5b3455bf532e3d00018e6e8b	t	0.0008233235961517546
0.8	2	5b3455bf532e3d00018e6e8b	umixturecoef	0.015982127499184286
0.8	2	5b477fdb56e0140001ac7720	B0	1.7853189703470702
0.8	2	5b477fdb56e0140001ac7720	Rn	-0.6905701969423996
0.8	2	5b477fdb56e0140001ac7720	Rp	0.373372612746185
0.8	2	5b477fdb56e0140001ac7720	driftSNR0	17.89840893743034
0.8	2	5b477fdb56e0140001ac7720	nondectime	0.31706218445456935
0.8	2	5b477fdb56e0140001ac7720	t	0.5234899619393194
0.8	2	5b477fdb56e0140001ac7720	umixturecoef	0.015486391100904162
0.8	2	5b8fe84a1a3ec10001a81642	B0	1.7133516804473643
0.8	2	5b8fe84a1a3ec10001a81642	Rn	-0.7123267298307838
0.8	2	5b8fe84a1a3ec10001a81642	Rp	0.7603798448876059
0.8	2	5b8fe84a1a3ec10001a81642	driftSNR0	18.269445683209604
0.8	2	5b8fe84a1a3ec10001a81642	nondectime	0.2209572177576833
0.8	2	5b8fe84a1a3ec10001a81642	t	0.010332030562791417
0.8	2	5b8fe84a1a3ec10001a81642	umixturecoef	0.0031625413305746974
0.8	2	5de42a01a7cb2401ccc682c3	B0	1.2443293046475654
0.8	2	5de42a01a7cb2401ccc682c3	Rn	-0.7151527766500252
0.8	2	5de42a01a7cb2401ccc682c3	Rp	0.32988932033014295
0.8	2	5de42a01a7cb2401ccc682c3	driftSNR0	19.2956938146871
0.8	2	5de42a01a7cb2401ccc682c3	nondectime	0.2523022195947666
0.8	2	5de42a01a7cb2401ccc682c3	t	0.07940177530765431
0.8	2	5de42a01a7cb2401ccc682c3	umixturecoef	0.02855593844849479
0.8	2	5e6c75d44b1e3722e888c075	B0	2.559426435737529
0.8	2	5e6c75d44b1e3722e888c075	Rn	-0.6542877304919718
0.8	2	5e6c75d44b1e3722e888c075	Rp	0.479148961258067
0.8	2	5e6c75d44b1e3722e888c075	driftSNR0	16.86342304233392
0.8	2	5e6c75d44b1e3722e888c075	nondectime	0.25309771949692994
0.8	2	5e6c75d44b1e3722e888c075	t	0.07696025415108908
0.8	2	5e6c75d44b1e3722e888c075	umixturecoef	0.013533644428806745
0.8	2	5e95d4f551598d01d6d455af	B0	1.4345465099626857
0.8	2	5e95d4f551598d01d6d455af	Rn	-0.6651227188204729
0.8	2	5e95d4f551598d01d6d455af	Rp	0.2497146369483819
0.8	2	5e95d4f551598d01d6d455af	driftSNR0	16.49587166740732
0.8	2	5e95d4f551598d01d6d455af	nondectime	0.2112281273617691
0.8	2	5e95d4f551598d01d6d455af	t	0.005356285822881279
0.8	2	5e95d4f551598d01d6d455af	umixturecoef	0.02980733893738846
0.8	2	5edab4b89e6b4a6fda8e9297	B0	1.6871221070154319
0.8	2	5edab4b89e6b4a6fda8e9297	Rn	-0.7118707722817934
0.8	2	5edab4b89e6b4a6fda8e9297	Rp	0.21570573939582924
0.8	2	5edab4b89e6b4a6fda8e9297	driftSNR0	22.331272480260743
0.8	2	5edab4b89e6b4a6fda8e9297	nondectime	0.40479948296696566
0.8	2	5edab4b89e6b4a6fda8e9297	t	0.281654840839207
0.8	2	5edab4b89e6b4a6fda8e9297	umixturecoef	0.001
0.8	2	5edfc723ed48632d698e7331	B0	1.4834173721752288
0.8	2	5edfc723ed48632d698e7331	Rn	-0.7600007047370165
0.8	2	5edfc723ed48632d698e7331	Rp	0.5289847521514534
0.8	2	5edfc723ed48632d698e7331	driftSNR0	19.69407491939031
0.8	2	5edfc723ed48632d698e7331	nondectime	0.36425576105674584
0.8	2	5edfc723ed48632d698e7331	t	0.10926173134311395
0.8	2	5edfc723ed48632d698e7331	umixturecoef	0.00481881175213842
0.8	2	5eeb0491a0a860229f7ce414	B0	2.508629372644692
0.8	2	5eeb0491a0a860229f7ce414	Rn	-0.6444102593787365
0.8	2	5eeb0491a0a860229f7ce414	Rp	0.524499327516171
0.8	2	5eeb0491a0a860229f7ce414	driftSNR0	22.27745184409266
0.8	2	5eeb0491a0a860229f7ce414	nondectime	0.22032487421508828
0.8	2	5eeb0491a0a860229f7ce414	t	0.14938899062124272
0.8	2	5eeb0491a0a860229f7ce414	umixturecoef	0.013097703784876026
0.8	2	5f45613cde4a9714259f31fc	B0	1.0115809568357235
0.8	2	5f45613cde4a9714259f31fc	Rn	-0.7244176138499596
0.8	2	5f45613cde4a9714259f31fc	Rp	0.27089318676568075
0.8	2	5f45613cde4a9714259f31fc	driftSNR0	18.63449755501494
0.8	2	5f45613cde4a9714259f31fc	nondectime	0.33553503664719675
0.8	2	5f45613cde4a9714259f31fc	t	0.0
0.8	2	5f45613cde4a9714259f31fc	umixturecoef	0.038762770733211244
0.8	2	5f4d23b56bf20b9817acf539	B0	1.0068908415700957
0.8	2	5f4d23b56bf20b9817acf539	Rn	-0.7087957037594892
0.8	2	5f4d23b56bf20b9817acf539	Rp	0.6272940302688597
0.8	2	5f4d23b56bf20b9817acf539	driftSNR0	23.134667225718644
0.8	2	5f4d23b56bf20b9817acf539	nondectime	0.32654587842615634
0.8	2	5f4d23b56bf20b9817acf539	t	0.03134582216041082
0.8	2	5f4d23b56bf20b9817acf539	umixturecoef	0.003389928084622379
0.8	2	5ffb977f4c2f340a07f2432e	B0	1.2302219715942428
0.8	2	5ffb977f4c2f340a07f2432e	Rn	-0.7573718018937782
0.8	2	5ffb977f4c2f340a07f2432e	Rp	0.5704029539159107
0.8	2	5ffb977f4c2f340a07f2432e	driftSNR0	22.176198219702776
0.8	2	5ffb977f4c2f340a07f2432e	nondectime	0.20652501230958453
0.8	2	5ffb977f4c2f340a07f2432e	t	0.04284381006012459
0.8	2	5ffb977f4c2f340a07f2432e	umixturecoef	0.001
0.8	2	6010b797bbe6be440425665c	B0	1.8828468882802976
0.8	2	6010b797bbe6be440425665c	Rn	-0.6510816122675356
0.8	2	6010b797bbe6be440425665c	Rp	0.6177780800255263
0.8	2	6010b797bbe6be440425665c	driftSNR0	22.35641188487228
0.8	2	6010b797bbe6be440425665c	nondectime	0.21064298755762367
0.8	2	6010b797bbe6be440425665c	t	0.14562866667620342
0.8	2	6010b797bbe6be440425665c	umixturecoef	0.028825796081758497
0.8	2	602f07904b3c5c2406aff708	B0	1.34090427051969
0.8	2	602f07904b3c5c2406aff708	Rn	-0.6819517656429924
0.8	2	602f07904b3c5c2406aff708	Rp	0.39317742267005223
0.8	2	602f07904b3c5c2406aff708	driftSNR0	28.14729635436411
0.8	2	602f07904b3c5c2406aff708	nondectime	0.48484122410966113
0.8	2	602f07904b3c5c2406aff708	t	0.28124221912170766
0.8	2	602f07904b3c5c2406aff708	umixturecoef	0.0028840445704247375
0.8	2	606794c6a32ed1d647fce232	B0	1.8354497327905543
0.8	2	606794c6a32ed1d647fce232	Rn	-0.7113567904686288
0.8	2	606794c6a32ed1d647fce232	Rp	0.3227332336843796
0.8	2	606794c6a32ed1d647fce232	driftSNR0	18.72598668856385
0.8	2	606794c6a32ed1d647fce232	nondectime	0.12771035756143956
0.8	2	606794c6a32ed1d647fce232	t	0.0
0.8	2	606794c6a32ed1d647fce232	umixturecoef	0.001
0.8	2	607894ece4236c888145a3fc	B0	1.7409230747369149
0.8	2	607894ece4236c888145a3fc	Rn	-0.5870652853646211
0.8	2	607894ece4236c888145a3fc	Rp	0.6463693312600164
0.8	2	607894ece4236c888145a3fc	driftSNR0	18.24553969691419
0.8	2	607894ece4236c888145a3fc	nondectime	0.4946422593917035
0.8	2	607894ece4236c888145a3fc	t	0.12153267045282966
0.8	2	607894ece4236c888145a3fc	umixturecoef	0.010648389463768348
0.8	2	6084c13ea8d136080b3ec9d5	B0	1.0875554768012312
0.8	2	6084c13ea8d136080b3ec9d5	Rn	-0.757522312446054
0.8	2	6084c13ea8d136080b3ec9d5	Rp	0.5947592657965967
0.8	2	6084c13ea8d136080b3ec9d5	driftSNR0	18.017063814214925
0.8	2	6084c13ea8d136080b3ec9d5	nondectime	0.19249870671501323
0.8	2	6084c13ea8d136080b3ec9d5	t	0.02162736651860797
0.8	2	6084c13ea8d136080b3ec9d5	umixturecoef	0.0014029854893706228
0.8	2	60f8ad596f73b24de783aab7	B0	1.2816802241483316
0.8	2	60f8ad596f73b24de783aab7	Rn	-0.7081683227417424
0.8	2	60f8ad596f73b24de783aab7	Rp	0.5778860828348839
0.8	2	60f8ad596f73b24de783aab7	driftSNR0	13.199386608653823
0.8	2	60f8ad596f73b24de783aab7	nondectime	0.2293879721896892
0.8	2	60f8ad596f73b24de783aab7	t	0.04549599064826947
0.8	2	60f8ad596f73b24de783aab7	umixturecoef	0.0059905406591121025
0.8	2	61075206c885582a3401a564	B0	2.191482873995636
0.8	2	61075206c885582a3401a564	Rn	-0.6932427932951553
0.8	2	61075206c885582a3401a564	Rp	0.5329328406988406
0.8	2	61075206c885582a3401a564	driftSNR0	18.72258546303334
0.8	2	61075206c885582a3401a564	nondectime	0.7531359354015098
0.8	2	61075206c885582a3401a564	t	0.16658796355945574
0.8	2	61075206c885582a3401a564	umixturecoef	0.001
0.8	2	612eb19f8a38f5cbf48d287a	B0	1.1988890852630705
0.8	2	612eb19f8a38f5cbf48d287a	Rn	-0.729217624644313
0.8	2	612eb19f8a38f5cbf48d287a	Rp	0.19966709397832988
0.8	2	612eb19f8a38f5cbf48d287a	driftSNR0	16.85858005500838
0.8	2	612eb19f8a38f5cbf48d287a	nondectime	0.369508674835737
0.8	2	612eb19f8a38f5cbf48d287a	t	0.02122042416592828
0.8	2	612eb19f8a38f5cbf48d287a	umixturecoef	0.001
0.8	2	613a20d9d4ffdd4ffe6e0f93	B0	1.977746129461466
0.8	2	613a20d9d4ffdd4ffe6e0f93	Rn	-0.5891024855398937
0.8	2	613a20d9d4ffdd4ffe6e0f93	Rp	0.21319919008752267
0.8	2	613a20d9d4ffdd4ffe6e0f93	driftSNR0	24.55278857725733
0.8	2	613a20d9d4ffdd4ffe6e0f93	nondectime	0.5499321475618489
0.8	2	613a20d9d4ffdd4ffe6e0f93	t	0.12676304476971523
0.8	2	613a20d9d4ffdd4ffe6e0f93	umixturecoef	0.001
0.8	2	613ab15693299c16c27d8c92	B0	1.9880686616159287
0.8	2	613ab15693299c16c27d8c92	Rn	-0.669669341376325
0.8	2	613ab15693299c16c27d8c92	Rp	0.45680560821737287
0.8	2	613ab15693299c16c27d8c92	driftSNR0	22.848739502359837
0.8	2	613ab15693299c16c27d8c92	nondectime	0.45026876731694543
0.8	2	613ab15693299c16c27d8c92	t	0.05775721477096301
0.8	2	613ab15693299c16c27d8c92	umixturecoef	0.007513238355405962
0.8	2	613da525a95f61825e2c6b68	B0	1.7589494017631733
0.8	2	613da525a95f61825e2c6b68	Rn	-0.7241154641875288
0.8	2	613da525a95f61825e2c6b68	Rp	0.3977447828545382
0.8	2	613da525a95f61825e2c6b68	driftSNR0	14.101434993024123
0.8	2	613da525a95f61825e2c6b68	nondectime	0.33780420288640567
0.8	2	613da525a95f61825e2c6b68	t	0.0
0.8	2	613da525a95f61825e2c6b68	umixturecoef	0.0038452577113722245
0.8	2	614fc66c9094c0a205c09a69	B0	2.307928463171097
0.8	2	614fc66c9094c0a205c09a69	Rn	-0.7234995421995002
0.8	2	614fc66c9094c0a205c09a69	Rp	0.3048270209477377
0.8	2	614fc66c9094c0a205c09a69	driftSNR0	17.103481589156317
0.8	2	614fc66c9094c0a205c09a69	nondectime	0.6481663500355387
0.8	2	614fc66c9094c0a205c09a69	t	0.31021211884482114
0.8	2	614fc66c9094c0a205c09a69	umixturecoef	0.012308603748992057
